# Supplementary material for: In Silico Toxicology Data Resources to Support Read-Across and (Q)SAR
Source: Front Pharmacol. 2019 Jun 11;10:561. doi: 10.3389/fphar.2019.00561 (PMC6580867; doi:10.3389/fphar.2019.00561)
Supplement: Supplementary file 3 [file Data_Sheet_3.xlsx]

## Sheet: Databases groups and lists
				NOTE- MOUSE-OVER THE DATABASE LINK BELOW TO NAVIGATE FURTHER…
	CHEMISTRY (80)		TOXICOLOGY (57)	ADME (38)	DRUG DISCOVERY /MEDICINE (157)			Drug Information/ Clinical Trials /Pharmacovigilance (116)		Biological Databases (268)					Protein-Protein Interactions (54)	OMICS (60)	Pathways (38)	PATENTS (9)	ENVIRON BIOMONITORING (30)	ANIMAL ALTERNATIVES/METHODS (39)	NANO MATERIALS TOXICITY (22)
	AuroraFineChemicals	Organic syntheses	ACToR	ADME-AP	Allosteric database	ExCAPE-DB	PoSSuM	ATC-DDD	Micromedex	AbMiner	ExplorEnz	LABOME	PRIDE	ValidatorDB	APID	ANGIOGENES	AOP-KB	DWPI	ATSDR	ALTBIB	CBNI
	Biovia ACD	OCHEM	ACuteTox	ADME DB	ASDCD	e-Drug3D	PathogenBox	AACT DB	Medsafe (SMARS)	AntiJen	ERGR	LGICdb	PROXiMATE	ViralZone	BioGRID	ArrayExpress	Aging Chart	EPO	ASTDR MRLs	AWIC	caNanoLab
	Biovia SCD	PubChem	Akos Toxicity	admetSAR	AffinDB	EMBASE	RepurposeDB	ALFRED	MedWatch	AlzhCPI	EPDnew	Lipidomics Gateway	PHOSIDA	VariO	BCL2DB	ArrayTrack	BioCyc	Google U.S Patents	CEDI/ADI DB	AnimAlt-ZEBET	DaNa Database
	BioByte	PPD	Biovia Toxicity	ADMET Lab	APD	ELDD	repoDB	AFND	NDF-RT	Allen BrainMapAtlas	Fraggle	LncRNADisease v2.0	PSCDB	VDJdb	CancerNet	BiGG	Biocarta	JAPIO	CHE TDD	Animal Research.info	Good Nano Guide
	CAS SciFinder	PCDDB	CPDB	AVOID	AutoBind	e-HOMD	Rx Nav	AutDB	NAPDI	Antibody Registry	Fusion GDB	LOCATE	Proteome Isoelectric Point	WebTB.org	ComPPI	BioSample	DIMEdb	PATDPAFULL	EAFUS	Atlases-Pathology Images	JRC Nanomaterials Repository
	CCID	Probes & drugs portal	CTD	ADMENET	ARDB	FDA NDC	Sc-PDB	BfArM (UAW-Datenbank)	ORDO	ABCdb	GenBank/ WGS	MGC	PED	Wnt Db	CAZY	Biostudies	Effectopedia	SCRIPDB	EWAG-BBD	AnimalTFDB	NANoREG - eNanoMapper
	CFam	Probe Miner	CCRIS	Akos Metabolites	Abiofilm	FaCD Online	SuperDRUG 2.0	BmDR	Ontobee	AHTPDB	GlycoEpitope	MatrixDB	Plasmid	1000,000 Genome Project	Complex Portal	BML-NMR	EndoNet	SureChEMBL	Exposome	Bgee	NHECD
	ChemDB	R&D chemicals	COSMOS	ADReCS -Target	Autism Chromosome Rearrangement	FDA Orange Book	Super Target	Bioportal	Open FDA	ADPriboDB	GLASS	MITOMAP	Probe	3did	CORUM	BMRDB	Gene Network	USPTO	ECHA Summaries	Cellosaurus	Nano Database
	CCDS	Spresi	ChemTunes & ToxGPS	AMED Cardiotoxicity Db	ADHDgene	Flow Repository	SM2miR	BRCA Exchange	Opportunistic Inf and TB Ther DB	AntigenDB	GEO	miRWalk	Platinum	5S RNA	Differential Net	Biostudies	HumanCyc	WIPO	ECODRUG	AMBIT	Nano Safety DB
	ChemBank	SPIM	Coptis Tox	Bioprint	Allergome	GenomeCRISPR	SuperPred/target/toxic	BioLINCC	OSB	Aaindex	GPCRdb	MGnify	PeroxisomeDB		DynaSIN	BioPlex	iPAVS		enviPath	CEMAS	Nano technology standards database
	ChEMBL	SDBS	CEBS	BBB	AutismKB	GOLD	SUPER NATURAL II	BioProject	PharmaVar	AVPdb	Genome 3D	MHCBN	PhosphoSitePlus		DIP	Biosystems	KEGG		Exposome-Explorer	CCLE	Nanowerk
	ChemAgora	Symmetry @Otterbein	DSSTox	CYP P450 Inhibitors DB	Biovia MDDR	Gene DB	SuperPain	Colorectal Cancer Atlas	PSUR	Addgene	GTEx portal	MitoProteome	PDBsum		DOMMINO	BioXpress	MetaCyc		FDA PAFA DBs	CellLineNavigator	Nanodic.com
	ChemSpider	Sigma-Aldrich	CREST	ChemProt	Biovia CMC	GPCRPMD	Swiss Bioisotere	CKB	PEPID	Alliance of Genome Resources	GPCR Pattern recognition	MEROPS	Pfam		gpDB	CMAP	MetaboLights		heatDB	DB-ALM	Nano
	Chemfinder	SIDS	diXa	CYP DI table	Binding DB	GDKD	SIMAP	CancerPPD	Protect ADR Db	AlloMAPS	GENT	MultitaskProtDB	Polbase		GWIDD	ccmGDB	MetaMapTox		Haz-Map	EVA	Nano material registry
	ChemMapper	SABIO-RK	Drug Matrix	DIDB	Binding MOAD	GLIDA	Swiss Dock	Clinical Codes	PMDA	Array Map	GO	MPSTRUC	PolymiRTS		HINT	CEGA	Molsign		HSDB	Eagle-i	Nanoparticle Information Library
	Chemistry Dashboard	Wikipedia	DevTox	EDETOX Db	BioByte	GDSC db	Swiss Sidechain	CVRG	PBRER	AH-DB	Gencode	MiRBase	ProtoNet		HIP	Cancer Genomic Hub	MMMP Db		HCIS	EUROECOTOX database of bioassays	NanoHub
	ChEBI	ZINC	DART	ECVAM KinParDB	BioLiP	HMDC	SFARI Gene	C-Path	Physiological Parameters DB for Older Adults	ACLAME	GlyTouCan	MRMAssayDB	PrimerBank		HPRD	CKDdb	Nrf2ome		Household Products DB	EMMA	NCL
	Common Chemistry		EADB	e-PK gene	Brenda	HIV-1 Human Interaction Db	TDR Targets	CPRD	PANDRUGS	ADHDgene	GtRNAdb	Metagene	ProtCID		H-InvDB	CTRP	PID		HPVIS	FCS-free Database	Nanosafety Cluster
	Chemspace		EDKB	FINDbase	Biomodels	HIV Drug Resistance	TBDTBD	CPIC	Pharmacy One Resource	bioDBnet	Genome properties	MitoMiner	PPT-DB		HCSGD	Depmap	PDID		IRIS	Humane endpoints	NECID
	Chembiobase		EASIS	HIA	BioMart	Human TFDB	THPdb	ClinVar	PILL BOX	BUSCO	GENATLAS	Morphinome	Relibase		HitPredict	Disnor	Pathway Commons		IARC	Inventory of 3Rs Kno Sources	Nano data
	Chemexper		ETOXNET	hERGCentral	BCNTB Bioinformatics	IntSide	TCM-ID	ClinicalTrials.gov	Pharmacopoeias	Brain Transcriptome Db	GermOnline	MeDReaders	Rhea		Innatedb	DrugSig	PCD		iPiE database	IMPC	Stat Nano
	CCCBDB		EDCs DataBank	IDAAPM	BARD	ICGC	TPDB	CDSCO	PhysioBank	Bio Wiki	GPMdb	MSDD	RoadMapepigenomics		IMEx	DGVa	Path Card		LINCS	ICLAC	Smart Nano Tox
	Chemmine		EURL ECVAM Geno & Carcino	IIMDB	BIG Data Centre	Integrity	TTD	CIOMS	PPMI	Broad Bioimage Benchmark Collection	GlycoNAVI	Meth HC	RBPDB		INstruct db	DRUGSURV	pathDIP		LactMed	Interspecies Db
	CERES		FeDTex	Liceptor	BDGene	IQ Consortium	TAG	COSMIC	PDX-Finder	BioMuta	GeneSeeker	miRandola	RNAcentral		IRView	DisGeNet	PathwaysWeb		OECD-QSAR	IMSR
	Chemical synthesis		Gene-Tox	Microsomal Stability	CLiBE	Influenza Research	TCMID	CTRP	PedAM	BDB	GenomeRNAi	MetalPDB	RegPhos		IntAct	DGIdb	PathArt		PHAROS	IGRhCellID
	CoCoCo Dbs		HESS	METRABASE	CSAR	KDBI	TADB 2.0	ChemDB HIV	Renal drug Db	CPDB	HAMAP	MicrobiomeDB	REPAIRtoire		I2D	Expression Atlas	Path Base		RiskIE	KERIS
	COD		ISSTOX	OI-DDI	CCD vault	KLIFS	TissGDB	DSUR	RxNorm	CASBAH	HGNC	Mitocheck	RMDB		IIIDB	FiehnLib Db	REACTOME		REM Database	LifeMap Discovery®, Cells and Tissues
	CheLIST		ITER	pKa Db	CTD2	Kinase SARfari	VKCDB	Daily Med	SIDER 4.1	CAMEO	Human Protein Atlas	Membranome	RAID		iMOTdb	GMD	Mal Card		RITA	Mouse Atlas of Gene Expression
	ChemIDplus		JECDB	PACT-F	CancerResource	KinMutBase	VIPR	DISQOVER	SNOMED-CT	CanEvolve	HPRD	MetaBase	SAGD		iRefWeb	Gene Card	yAPOPTOSIS		TEDX	MPD
	Chemistry Guide		Leadscope	PK/DB	canSAR	LigDig	WHO Drug Information	DAAB	Swiss Var	CATH-Plus	Human Genome Project	MINAS	Stanford Tissue Microarray		KBDOCK	HKUPP	SMPDB		TRI	Non neoplastic Lesion ATLAS
	ChemACX Database		Lhasa Carcinogenecity	Pharmapendium	CARLSBAD	LiverAtlas		Decipher	SPC/ PIL	Candidate Cancer Gene	HERvD	MIPModDB	SCDE		miRTarBase	HMA	STITCH		US EPA ECOTOX	Organ system heterogeneity DB
	ChemSink		LIVERTOX	PDSP Ki Database	CREDO	MetaADEDB		Drug Information Portal	STRIDE (STARR)	CHOPIN	HORDE	Modomics	Super Hapten		MIPS	HMDB 4.0	TRMP Db			OMIA
	ChemSub Online		LTKB	Tox-database.net	CAMPR3	Malaria Data		Drug Trials Snapshots	Safeguard -DSRU	CanGem	HAGR	Metal PDB	SysteMHC Atlas		MENTHA	Incardiome Kb	TiPs			Rat Genome database (RGD)
	Common Compound Library		MDL-Toxicity / metabolite DBs	TransportDB	Cyclonet	Metabase		Drug Safety Labeling Changes	Sundhedsstryrelsen	CarpeDB	HEMD	NRR	SNPeffect		MATADOR	IPD	TIGER			SEFREC
	DOCK Blaster		NCTRIcdb	TCDB	CPRG	Metacore		Drug consumption Db	STEP	CRISPRlnc	HPM	NPD	Si Records		MINT	KUPKB	Transpath			TSAR
	Danish QSAR Db		NCI-60 (DTP)	ThomsonReuters MetaDrug	ChEMBL-NTD	MOSAIC		Disease Ontology	SUSARs	CirGRDB	HIV Molecular Immu Db	NextProt	Superfamily		ORTI	LOMA	TriForC			3R
	Elsevier Reaxys		Open TG-GATEs	TP-Search	CancerDRD	MEDock		Drug Product Db	T R ‘s Cortellis	CCDS	HomloGene	NURSA	Swiss Lipids		PSMDB	Metabolomics workbench	TCSBN			US EPA Physiological parameters-PBPK
	eChemPortal		OEHHA Chemical	TTD	Cell Image Library	MICAD		ENCePP	TGA (DAEN)	DisProt	hPSCreg	NC-IUBMB	SSBD		PPI AD 2.0	MetaCore	UCSD-Nature Signaling			VLN
	e-Drug3D		pCEC	TRANSFORMER	CCGD	MTB		EPOCRATES	TCIA	DDBJ	HGVD	NPIDB	SBCDDB		PrePPI	MutAIT	Wiki Pathways			ZFIN
	eMolecules		PROTOX	UCSF ph’genetics	Chemical Probes	mSignatureDB		EudraVigilance	Trialtrove	dbPTM	Histome	NODE	starBase		PiSITE	MitoProteome	XTalkDB
	eQuilibrator		PAFA	UCSF-FDA TransPortal	CARD	mutLBSgeneDB		EPAR	TERIS	Directory of CYP P450	HEDD	Nextprot	SelenoDB		ProtinDB	MSigDB
	FDB-17		RTECS	WOMBAT-PK	cBioPortal	MK4MDD		EAHAD -CF-DB	UBERON	dbNP	HGVS	Noncode	SBKB		PINT	MobiDB
	FilTer BaSe		REPROTOX	XMetDb	CCDB	MethyCancer		EU CTR/ EudraCT	USP-NF	dbSNP	HERD	NATsDB	SWISS-Model		PIMADb	MBROLE 2.0
	FDA Unique Ingredient Identifier		Repdose		CS-DEGs	NPASS		EORTC Clinical Trials Db	UMLS	dbGaP	H-InvDB	O-GlycBase	Syn Sys Net		PSILO	Nephroseq
	GDB db		Super Toxic		DART	NCATS		EFO	VarCards	dbVar	NIH 3D Print Exchange	OrthoDB	SynLethDB		PIPs	NCI-60 (DTP)
	GOSTAR MedChem Db		SAR Genetox DB		DPD	NLDB		First Databank	VAERS	DBTSS	iPTMnet	Over gene Db	Sc-PDB		PDZBase	OMIM
	HDAC Inhibitors Base		SAR Carcinogenicity DB		Drugs@FDA	NCCN		FDA's IND/NDA/ANDA	Vigibase	DIDA	IEDB	ORDB	STRENDA		Peptide Atlas	Omics DI
	IUPAC-NIST Solubility Db		Toxline		DT-Web	NCI DIS 3D		FAERS	WHO ICTRP	DDMGD	IUPHAR	Onco Db HCC	SDAP		SCOPPI	PACdb
	IUCLID		ToxDB		DTOME	NCGC		GUDID	WITHDRAWN	dbDEMC	IID	Organelle DB	SYFPEITHI		SKEMPI	PRIDE
	JRC QSAR Model Database		Toxygates		DRH	NeuroMorpho.Org		GePaRD	Yellow card	DEPOD	IMGT	Organelle Genome	STRING		SNAPPIView	PharmacoDB
	LipidBank		Toxbank		DTC	NIF		GHR		D2P2	InterPro	Open SNP	SM2miR		TRIP 2.0	READDB
	LIPIDOMICS GATEWAY		Toxcast		DrugEBIlity	NPACT		Gold Standard Drug DB		EMPIAR	iProClass	OGEE	tRNAdb		UniHI	RefSeq
	LookChem		ToxRefDB		DrugMiner	NCG6.0		HC-SC (MedEffect)		Eye Gene	ImmPort	PANTHER	TSGene Db		Wiki-Pi	Rfam
	Massbank		T3DB		DCDB	Neuron DB		HPO		EuMMCR	InSiGHT variant Db	PRINTS	topPTM		3did	RGED
	MolPort		Tox21		DrugBank	OBO Foundry		HEROD		ExoCarta	IntEnz	PSP	Tp53		2P2IDB	SignaLink2
	METLIN		TerraTox		DGIdb	Oral Cancer Gene Db		ICD		ENCODE	IPD	PRO	TCDB			Signor
	mzCloud		Vitic Nexus		DSigDB	Open Target		iSAEC		Ensembl	IMGT/GENE-DB	Phospho-ELM	TubercuList			TB DRM Db
	MERCK INDEX ONLINE				Drug2Gene	OpenPHACTS		IB		ExAC	IMGT/mAb-DB	Phospho 3D	tRFdb			TCGA
	MMsINC				DrugCentral	Orphanet		IDA		ENA	IMOTA	Plasma Proteome Db	THPdb			TCAG
	NCI-OPEN DB/ DIS 3D				D3R	PICKLES		JH APX Guide		EGA	Interferome	PDBTM	The Antibody registry			Uni Carb-DB
	NICEATM Ref Chemical Lists				DBAASP	PhID		LOINC		Enzyme Portal	IDR	PsychEncode	Telomerase			UPdb
	NMRShiftDB				DriverDBv2	PLDB		Lareb		EMDB	JGI Genome portal	Pro kinase resource	Thermodynamics of enzyme catalyzed reactions			UMD
	NIST Chemical Kinetics Db				Disease Meth	PHAROS		MedDRA		Eidogen-Sertanty	JGA	ProtChemSI	The MaxQuant
	NIST Chemistry Web Book				DNASU	PharmGKB		Medicines Complete		ECO	Kinase.com	PHI	UbiProt
	NIST, Atomic Spectra				EuPathDB	PROMISCUOUS		MedLine		ENZYME	Kinweb	Peptides Guide	UniProtKB
	OSDDChem				Ensembl Protists	PDBbind-CN DB		MeSH		Ebola	KIDFamMap	PDB	UniProbe DB

## Sheet: Descriptions
Sl No	Databases list	Full name	Applications	Owner	Latest updates/ special features	Licensing and restrictions in use or access rights	Original License statement	Website URL	Data search (name, SMILES, chemical structure etc.)	Data output	Toxicity endpoints/category covered	Number and type of compounds / Statistics	Contact
1	ACToR	Aggregated Computational Toxicology Resource	Data from 1000s of public resources like chemistry data (over 70000 chemicals), high-throughput screening data (over 9000 chemicals), chemicals related to endocrine disruption activity and observations from exposure studies for personal care products	US EPA	Includes apps browser button for chemistry dashboard, DSSTox info, ToxCast & Tox21 data, EDSP21, CPCat	Open access	Public database	https://actor.epa.gov/actor/home.xhtml	Search using CASRN or chemical name	High-throughput screening data, rapid exposure and dose, chemistry data and virtual tissues data and models.	Acute, chronic, carcinogenecity, genotoxicity, developmental toxicity, reproductive toxicity, in vitro toxicity data	Data collection - 2701, substances - 3221191, compounds - 893280, generic chemicals - 559802, generic chemicals with structure - 456918, assays - 506534, assay components - 1030334, assay results - 44420380	CSSDashboards@epa.gov
2	AbMiner	AbMiner	Helpful to find commercially available antibodies for research purpose and to match each antibody to its respective genomic identifiers	Genomics and Pharmacology Facility, Developmental Therapeutics Branch (DTB), Center for Cancer Research (CCR), National Cancer Institute (NCI).	Resources for phosphorylation-specific antibodies	Open access	Documents on this server are sponsored by the NIH, along with private companies and other organizations. Accordingly, other parties may retain all rights to publish or reproduce these documents or to allow others to do so. Documents available from this server may be protected under the U.S. and foreign Copyright laws. Permission to reproduce may be required (https://discover.nci.nih.gov/abminer/d…	https://discover.nci.nih.gov/abminer/	Antibody name, molecular weight range, gene symbol and name	Batch downloading and lysate array data for screened antibodies	Antibodies	Total antibodies in collection - 635, Name (gene symbol - 513), Accession # refseq - 778, Unigene Cluster ID - 522	elloumif@nci.nih.gov
3	ACuteTox	ACuteTox	Integrated in vitro test and in silico strategy for predicting human acute toxicity by replacing animal studies	EU FP6 Project, 35 partners	In vivo data compilation for 97 reference chemicals	Open access	The data generated in the project were stored in a novel internet-based database (AcutoxBase) developed within the project, database will be opened to a larger circle of users (toxicologists, clinicians, researchers, regulators etc)	http://www.acutetox.eu/	Results available online	PDF	In vitro cytotoxicity data, IVIVE for neurotoxicology, nephrotoxicity and hepatotoxicity	Nearly 2800 human cases have been compiled for 97 reference chemicals, comprising three categories of single dose exposure at acute poisoning, each with or without time information: sub - lethal, lethal, and post-mortem	info@acutetox.eu
4	ADME-AP	Drug ADME Associated Protein Database	Search for drug absorption, distribution, metabolism, excretion associated proteins	Bioinformatics & Drug Design group, Department of Pharmacy, Faculty of Science, National University of Singapore	http://bidd.nus.edu.sg/group2017/index.html#database	Partial open access	NA	http://bidd.nus.edu.sg/group/admeap/admeap.asp	Protein search based on name and category class, family driving force substrate/ligand and tissue distribution	Detailed text output for protein search	ADME associated proteins, functions, similarities, substrates/ligands, tissue distributions and other properties of the targets	321 protein entries	chenxin@cz3.nus.edu.sg
5	ADME database	ADME database	Interactions of substances with drug metabolizing enzymes and drug transporters	Fujitsu	Data collected from > 18,000 citations, human drug metabolising enzymes database - contains over 34,000 entries.15,700 substances, Kinetic Metabolism Database - 26,000 entries, Human Transporters Database - 12,000 entries	Restricted	FQS POLAND SP. Z O.O. All right reserved	http://www.fqs.pl/en/chemistry/products/adme - db	The database is available online and completely searchable by keywords or chemical structures.	All formats	ADME	> 26,000 substances, >100,000 protein-ligand interactions, Total No. of Entries - 131218, p450 - 77,935, transporters - 36,117 other enzymes - 17,166	info@fqs.pl
6	admetSAR	Absorption, Distribution, Metabolism, Excretion and Toxicity SAR profiles	Datasets with known ADMET profiles	East China University of Science and Technology, School of Pharmacy	AdmetSAR can predict about 50 ADMET endpoints by ADMET - Simulator which integrates high quality and predictive QSAR models.	Open access	admetSAR by LMMD is licensed under the Creative Commons Attribution - Noncommercial - Share Alike 3.0 Unported License.	http://lmmd.ecust.edu.cn/admetsar2	Search via CASRN, common name, IUPAC name, SMILES, similarity, molecular weightt, log P, HBA, HBD & TPSA range	Need to register for download of dataset	ADMET profiles	Over 210,000 ADMET annotated data points for > 96,000 unique compounds with 45 kinds of ADMET - associated properties, proteins, species	ytang234@ecust.edu.cn
7	ALTIBIB	Alternatives to Animal Testing	ALTBIB portal provides access to PubMed/Medline citations relevant to alternatives to use of live vertebrates in biomedical research and testing	National Library of Medicine, Maryland	Links to key organizations providing information on alternatives to animal testing	Open access	Public domain information may be freely distributed and copied, but it is requested that in any subsequent use the National Library of Medicine (NLM) be given appropriate acknowledgement.	https://toxnet.nlm.nih.gov/altbib.html	Citations from 2000 to present, citations with animal use alternatives, citations from PubMed Toxicology subset	NA	Biologics and vaccines, carcinogenesis, cytotoxicity, ecotoxicity, genotoxicity, hepatic/renal Toxicity, immunotoxicity/immunology, neurotoxicity, ocular toxicity, pharmacokinetic/mechanistic studies, pyrogenicity, pulmonary toxicity, reproductive and developmental toxicity, skin toxicity	Technical reports published from 1980 to 2000	tehip@teh.nlm.nih.gov
8	ArrayExpress	ArrayExpress	Archive of functional genomics data stores data from high-throughput functional genomics experiments	Functional genomics group at EMBL-EBI	ArrayExpress is stopping import of GEO data	Open access	EMBL-EBI promotes open science through its mission to provide freely available online services, database and software relating to data contributed from life science experiments to the largest possible community.	https://www.ebi.ac.uk/arrayexpress/	Search based on the proteins, genes, RNA-seq of coding RNA	Data can be downloaded directly from FTP site, XML format	Genomics array data	71351 experiments, 2298916 assays, 46.86 TB of archived data	arrayexpress@ebi.ac.uk.
9	ArrayTrack	ArrayTrack	Microarray data management, analysis and interpretation	U.S FDA’s National Center for Toxicological Research (NCTR) 2001	Compatible with Google Chrome only	Open access	Unless otherwise noted, the contents of the FDA website (www.fda.gov)—both text and graphics—are not copyrighted. They are in the public domain and may be republished, reprinted and otherwise used freely by anyone without the need to obtain permission from FDA. Credit to the U.S. Food and Drug Administration as the source is appreciated but not required.	https://www.fda.gov/ScienceResearch/BioinformaticsTools/ArrayTrack8482HCA - PCAStandalonePackage/default.htm	Rich collection of gene, protein, and pathway functional information	Hierarchical Cluster Analysis (HCA) – two - way and Principal Component Analysis (PCA)	Genes proteins and pathway	There is a Library specific for genes, proteins, pathways, Gene Ontology terms, chemical compounds, SNPs, QTL, chip types, and more	NCTRBioinformaticsSupport@fda.hhs.gov
10	ATSDR	Agency for Toxic Substances & Disease Registry	Protects communities from harmful health effects related to exposure to natural and man-made hazardous substances	Federal public health agency of the U.S. Department of Health and Human Services	NA	Open access	CDC is committed to openness and accountability	https://www.atsdr.cdc.gov/toxprofiles/index.asp	A-Z chemical lists and toxicological profiles	PDF format	Genotoxic, neurologic, reproductive, developmental effects, systemic effects, immunological toxicity etc	Toxicological profiles are developed from a priority list of 275 substances	https://wwwn.cdc.gov/dcs/ContactUs/Form
11	Binding DB	The Binding Database	Database of measured binding affinities, focusing chiefly on the interactions of protein considered to be drug targets with small, drug-like molecules	Skaggs School of Pharmacy & Pharmaceutical Sciences, California	Drug Design Data Resource (D3R) datasets have been integrated into BindingDB and are also available https://www.bindingdb.org/bind/ByD3R.jsp	Open access	Data curated by BindingDB are made available subject to a Creative Commons Attribution License, so long as BindingDB is cited.	http://www.bindingdb.org/bind/index.jsp	Article titles, authors, assays, compound names, target names	TSV files containing each binding measurement, so each row has the SMILES string of a ligand, and these files can easily be loaded into spreadsheet programs like Excel and LibreOffice Calc	2291 protein - ligand crystal structures with BindingDB affinity measurements for proteins with 100% sequence identity, and 5816 crystal structures allowing proteins to 85% sequence identity	BindingDB contains 1, 454,892 binding data, for 7,082 protein targets and 652,068 small molecules	https://www.bindingdb.org/bind/sendmail.jsp
12	Binding MOAD	Binding Mother of All Databases	A subset of the Protein Data Bank (PDB), containing every high-quality example of ligand-protein binding	Carlson lab, University of Michigan (2014)	Largest collection of well resolved protein crystal structures with clearly identified biologically relevant ligands annotated with experimentally determined binding data extracted from literature.	Open access	Logins are no longer necessary, and Binding MOAD is freely available to all (https://doi.org/10.1093/nar/gkm911)	http://www.bindingmoad.org/	Filter by class category (enzyme or non enzyme), binding data, resolution, molecular weight	ZIP files	Ligand protein binding	25769 protein - ligand structures, 9142 binding data, 12440 different ligands 7599 different families	BindingMOAD@UMich.edu
13	BioByte/Bio-Loom	Bio-Loom (Q)SAR Database	BioByte's entire Thor Masterfile database of chemical properties as well as the QSAR database of Hansch equations	BioByte Corp, Claremont, CA	NA	Open access	Freely downloadable and free evaluation system	http://www.biobyte.com/index.html	Search menu and select permuted activities	A browser page will open, showing all of the information available in the master database for your selected compound	QSAR database of Hansch equations	NA	clogp@biobyte.com
14	BiGG	Knowledgebase of genome-scale metabolic network reconstructions	Genes in the BiGG models are mapped to NCBI genome annotations, and metabolites are linked to many external databases (KEGG, PubChem and many more)	Systems Biology Research Group at the University of California, San Diego.	BiGG uses Escher maps, a web based tool for building, viewing and sharing visualizations of biological pathways. Recon3D includes over 5,000 metabolites, 10,000 reactions, and 2,000 human genes.	Open access	BiGG Models is open source, so you can browse the code, submit issues, and contribute on GitHub	http://bigg.ucsd.edu/	Search the database by model, reaction, metabolite, or gene	Tab - separated text files	Genes	BiGG Models contains more than 75 high - quality, manually - curated genome - scale metabolic models	invent@ucsd.edu
15	BioSample	BioSample	LinkS sample metadata to corresponding experimental data across multiple archival databases (Sequence read archive, Gene expression omnibus, Genbank, database of phenotypes and genotypes, expression sequence tags, genome survey sequences, whole genome shotgun & transcriptome shotgun assembly sequences	US NCBI	A BioSample contains descriptive information about the physical biological specimen from which your experimental data are derived.	Open access	Public domain information on the National Library of Medicine (NLM) Web pages may be freely distributed and copied. However, it is requested that in any subsequent use of this work, NLM be given appropriate acknowledgment.	https://www.ncbi.nlm.nih.gov/biosample/	Simple search tab	XML formats	Biosample	As of May 2013, the database hosts almost 2 million BioSample records encompassing 18000 species.	biosamples@ebi.ac.uk
16	BioCyc	BioCyc	BioCyc is a collection of 10980 Pathway/Genome Databases (PGDBs), plus software tools for understanding their data	NIH National Institute of General Medical Sciences.	BioCyc provides tools for navigating, visualizing, and analyzing the underlying databases, and for analyzing omics data	Open access	Free to academics for research purposes; fee for commercial use	https://biocyc.org/	Genome browser, display of individual metabolic pathways, and of full metabolic maps	Store groups of genes and pathways in your account as SmartTables; share, analyze, transform those groups	Genome browser and pathway tools	BioCyc is a collection of 14558 pathway/genome databases (PGDBs), plus software tools for exploring them	biocyc - support@ai.sri.com
17	BioStudies	BioStudies	Descriptions of biological studies, links to data from these studies in other databases at EMBL-EBI or outside	Ugis Sarkans's team at EMBL-EBI.	BioStudies accepts submissions from large projects and individuals	Open access	EMBL-EBI promotes open science through its mission to provide freely available online services, database and software relating to data contributed from life science experiments to the largest possible community.	https://www.ebi.ac.uk/biostudies/	Simple search tab	FTP format, registration required	Bioassay	2,552,416 files, 2,824,910 links, 4 projects, 1, 214,170 studies	biostudies@ebi.ac.uk
18	BBB	Blood Brain Barrier	Databases for the BBB positive and negative penetrants	Laboratory of Molecular Modeling and Design, East China University of Science and Technology	NA	Open access	LMMD is licensed under the Creative Commons Attribution - Noncommercial - Share Alike 3.0 Unported License.	http://lmmd.ecust.edu.cn/database/cheminformatics/bbb/	No search tool	BBB+ and BBB - can be downloaded in Excel sheet containing names, SMILES and class label	BBB	1593 compounds from literature (drugs)	ytang234@ecust.edu.cn
19	CASBAH	CAspase Substrate dataBAse	Database is fully searchable and contains linkouts to the UniProt (the Universal Protein Resource) database	The Martin Laboratory, Trinity College, Dublin 2,Ireland	NA	Open access	A searchable database of caspase substrates	http://bioinf.gen.tcd.ie/casbah/	Search by your protein of interest	The link to proteins takes to UniProtKB website and the profile can be downloaded in different FASTA, XML, Excel, text file etc. formats	Proteins	Nearly 390 comprehensive list of caspase substrates	CASBAHadmin@gmail.com
20	CLiBE	Computed Ligand Binding Energy	Facilitates the analsyis of drug binding competitiveness	Bioinformatics & Drug Design group, Department of Pharmacy, Faculty of Science, National University of Singapore	It contains information about computed ligand - receptor interaction energy and other attributes such as energy components; ligand classification, functions and properties, ligand structure is also included	Partial open access	NA	http://bidd.nus.edu.sg/group/CLiBE/CLiBE.asp	Ligand name, receptor name	Web - based results	Computed ligand binding energy	67,184 entries, in which there are 5,978 distinctive ligands and 2,258 distinctive receptors.	chenxin@cz3.nus.edu.sg
21	CSAR	Community Structure-Activity Resource	Resource providing experimental datasets of crystal structures and binding affinities for diverse protein-ligand complexes	U01 grant from the National Institute of General Medical Sciences	NA	Open access	NA	http://www.csardock.org/	Data can be dowloaded from website	TAR GZ format	Protein - ligand binding	NA	BindingMOAD@umich.edu
22	CGHub	The Cancer Genomics Hub	For storing, cataloguing, and accessing cancer genome sequences, alignments, and mutation information from The Cancer Genome Atlas (TCGA) consortium project and other cancer related projects.	UC Santa Cruz, US NCI, US NIH	Cancer genomics hub added childhood cancer data	Open access	The GDC aims to provide the research community at large with access to GDC data (https://osp.od.nih.gov/scientific - sharing/policies/)	https://gdc.cancer.gov/	Data can be searched on NCI GDC portal (43 projects, 33,096 cases)	Big data can be dowloaded with the tools available	Cancer	Programs - 6, Projects - 43, Primary Sites - 69, Cases - 33,096	support@cghub.ucsc.edu.
23	CEGA	Conserved Elements from Genomic Alignments	Database of conserved vertebrate elements	Universite de Geneve	This database provides acces to precomputed sets of conserved sequences from different species and at different levels of the vertebrate phylogeny.	Open access	Unless otherwise stated, the data provided from this website by E Zdobnov lab is licensed under a Creative Commons Attribution 3.0 Unported License.	http://cega.ezlab.org/	Browse Human CEGA elements by chromosome view, search by Clade, species	Downlaod using FASTA, BED formats	Genomic alignments	The CEGA resource presents sets of conserved genomic elements computed independently from a total of 55 vertebrate species.	hc.eginu@vonbodz.ynegve
24	ChEBI	Chemical Entities of Biological Interest	Dictionary of molecular entities focused on ‘small’ chemical compounds.	EMBL-EBI	ChEBI incorporates an ontological classification, whereby the relationships between molecular entities or classes of entities and their parents and/or children are specified	Open access	EMBL-EBI promotes open science through its mission to provide freely available online services, database and software relating to data contributed from life science experiments to the largest possible community.	https://www.ebi.ac.uk/chebi/aboutChebiForward.do#Introduction	Search by name or structure, ChEBI Identifer – the unique identifer, formula, charge, average mass, IUPAC name, CAS number, Chemical Markup Language (CML), InChI	ChEBI provides its chemical structures and additional data in structure - data file (SDF) format	Data sources - IntEnz—the Integrated relational Enzyme database of the EBI, KEGG compound—one part of the ligand composite database, chemical ontology	Version 168 contains 55,080 fully annotated compounds	https://www.ebi.ac.uk/chebi/emailChebiForward.do
25	CheLIST	The Chemical Lists Information System	Provides a means of identifying whether a chemical (or chemical group) has been used in a research or validation project	Joint Research Centre, EURL ECVAM	CheLIST provides information on chemical identifiers (e.g. name, CAS number) and chemical structure and the database can be searched according to these types of information	Open access	NA	http://chelist.jrc.ec.europa.eu/	Search by CAS, Chemical name, structure & also find the overlap between selected chemical lists option	Excel sheet	JRC Acute Systemic Toxicity (180 chemicals), SEURAT 1 GC (19) - hepatic and cardiac toxicities, PREDICT - IV (29) - liver, kidney and central nervous system, ESNATS (56) - development neurotoxicity, JRC METABOLISM BIOACCUMULATION (94) - JRC ADME - Human bioaccumulation potential and human and rat metabolic stability and metabolite identification, skin sensitisation (269), NICEATM ECVAM 3T3NRU CIT…	It includes ECHA list of pre-registered substances (143835), Chemicals registered under REACH (15811), REACH SVHC (195) also	JRC - CHELIST@ec.europa.eu
26	CPDB	The Carcinogenic Potency Database	Broad perspective on possible cancer hazards from human exposures to chemicals that cause cancer in high dose rodent cancer tests	US NCI/US NTP	Exposures are given in graphic and table formats, including high historical exposures to workers, pharmaceuticals, natural chemicals in the average diet, air pollutants, food additives, and pesticide residues.	Open access	Public domain information on the National Library of Medicine (NLM) Web pages may be freely distributed and copied. However, it is requested that in any subsequent use of this work, NLM be given appropriate acknowledgment.	https://toxnet.nlm.nih.gov/cpdb/cpdb.html	Searchable by all fields and includes SMILES, InChI codes and structures for all chemicals	Excel and TSV formats	Includes margin of exposure (https://toxnet.nlm.nih.gov/cpdb/MOE.html)	6540 chronic, long - term animal cancer tests on 1547 chemicals.Results are reported in the CPDB for tests in rats, mice, hamsters, dogs, and nonhuman primates.	tehip@teh.nlm.nih.gov
27	CPDB	ConsensusPathDB (human, yeast, Mouse)	Integrates interaction networks in Homo sapiens including binary and complex protein-protein, genetic, metabolic, signaling, gene regulatory and drug-target interactions, as well as biochemical pathways.	Max Planck Institute for Molecular Genetics	Binary protein - protein interactions are scored with confidence	Open access	The use of ConsensusPathDB is free for academic users. Commercial users should contact Dr. Atanas Kamburov (kamburov [at] molgen.mpg.de) or Dr. Ralf Herwig (herwig [at] molgen.mpg.de).	http://cpdb.molgen.mpg.de/	Search by interactions of molecules/pathways, shortest interaction pathways, gene set analysis, metabolite set analysis	Tab - delimited format & PSI - MI (level 2.5) format	NA	Unique physical entities: 170,276; unique interactions: 603,543 ; gene regulations 17,410; protein interactions: 397,088; genetic interactions: 1, 738; biochemical reactions: 23,482 ; drug - target interactions: 163,825; pathways: 5,359	kamburov@molgen.mpg.de
28	CTD	Comparative Toxicogenomics Database	Database that aims to advance understanding about how environmental exposures affect human health. Focused on chemical–gene/protein interactions, chemical–disease and gene–disease relationships	National Institute of Environmental Health Sciences (NIEHS) U.S	This year, CTD turned 10!	Open access	It is to be used only for research and educational purposes. Medical treatment decisions should not be made based on the information in CTD. Any reproduction or use for commercial purpose is prohibited without the prior express written permission of the MDI Biological Laboratory and NC State University.	http://ctdbase.org/	Search by chemicals, diseases, genes, chemical-gene interactions, references, gene ontology, pathways, organisms, exposure study query	TSV, CSV, JSON, XML	NA	Chemical - gene interaction - 1, 812,207, gene–disease associations - 24,299,522, chemical–disease associations - 2,507,429, chemical–GO associations (enriched) - 5,180,064, chemical–pathway associations (enriched) - 1,179,283, disease–pathway associations (inferred) - 283,403, gene–gene interactions - 503,343, curated exposure statements - 122,725	http://ctdbase.org/help/contact.go
29	CCRIS	Chemical Carcinogenesis Research Information system	Contains chemical records with carcinogenicity, mutagenicity, tumor promotion, and tumor inhibition test results	A TOXNET database, US NCI	CCRIS provides historical information from the years 1985 - 2011. It is no longer updated.	Open access	Public domain information on the National Library of Medicine (NLM) Web pages may be freely distributed and copied. However, it is requested that in any subsequent use of this work, NLM be given appropriate acknowledgment.	https://toxnet.nlm.nih.gov/cgi - bin/sis/htmlgen?CCRIS	Search by chemical name, CAS number	Notepad	NA	It contains over 9,000 chemical records	tehip@teh.nlm.nih.gov
30	CEBS	Chemical Effects in Biological Systems	It includes climate change and health literature portal, human DNA polymerase gamma mutation database, microarray & spin trap databases	US NIH	CEBS is designed to display data in the context of biology and study design, and to permit data integration across studies for novel meta analysis.	Open access	Public domain information on the National Library of Medicine (NLM) Web pages may be freely distributed and copied. However, it is requested that in any subsequent use of this work, NLM be given appropriate acknowledgment.	https://tools.niehs.nih.gov/cebs3/ui/	Data available on website, search by test article, NTP study ID, CEBS accession number, NTP study type, CEBS data domain, Institution. Guided searches includes treatment related findings, organ sites with neoplasia, NTP pathology data, 2012 mouse liver DB, gene signatures, DNA Damage classification tool.	PDF, CSV	Teratology, long term and short term toxicity studies, bacterial mutagenecity, in vivo alkaline comet assay, mammalian cell cytogenetics, mutagenecity, micronucleus, cytogenetics, immunotoxicology etc.	NA	fostel@niehs.nih.gov.
31	CCID	Chemical Classification and Information Database	Classifications for single chemicals	US EPA	Accordance with the Hazardous Substances and New Organisms (HSNO) regulations, New Zealand	Open access	This work is licensed under the Creative Commons Attribution - ShareAlike 4.0 International licence.	https://www.epa.govt.nz/database - search/chemical - classification - and - information - database - ccid/	Data searchable by CAS number, name and synonym	On website, print option available	LD50 values (oral, dermal) & other toxicity information given (eg.fertility)	Classes of chemicals include explosives, flammmable gases, flammable aerosols, oxidizing gases, oxidizing solids etc . Also includes classes according to health hazard like acute toxiciity (oral, skin, inhalation), skin corrosion, skin sensitization etc	info@epa.govt.nz.
32	COSMOS	Integrated in silico Models for the Prediction of Human Repeated Dose Toxicity of COSMetics to Optimise Safety	COSMOS - a European Union project developing methods for determining the safety of cosmetic ingredients for humans, without the use of animals, using computational models.	15 partners from academia, industry, SMEs, and regulatory agencies from across Europe as well as the USA. It was coordinated by Liverpool John Moores University, England	Relational database, linking chemical structure to repeated dose toxicity data	Open access	The information contained in this website is for general information purposes.	http://www.cosmostox.eu/home/welcome/	Data searchable by CAS number, structure, SMILES, toxicity end points, test systems, route of exposure, sites or other details	NA	NA	> 80,000 chemical records with more than 40,000 unique structures, 12,000 toxicity studies across 27 endpoints for more than 1,600 compounds	info@cosmostox.eu
33	ChemTunes & ToxGPS	ChemTunes & ToxGPS	Knowledge base of in vitro and in vivo toxicity information for the safety evaluation and assessment of chemical compounds & MOA-based ToxGPS prediction system for a series of human health and regulatory-relevant toxicity endpoints	Molecular Networks GmbH - Computerchemie	It consists of endpoint specific alerting chemotypes, MOA based QSAR models, WoE outcomes, Tox GPS datasets	Restricted	https://www.chemtunes.com/	https://www.mn - am.com/products/chemtunes	Data search by Names, Identifiers, CAS registry, structure, SMILES, Toxicity end points, effect site, TOX GPS read across	NA	NA	Nearly 100,000 compounds over 30,000 studies covering > 70 endpoints	info@mn - am.com
34	ChemBank	ChemBank	ChemBank is intended to guide chemists synthesizing novel compounds or libraries, to assist biologists searching for small molecules that perturb specific biological pathways, and to catalyze the process by which drug hunters discover new and effective medicines	Broad Institute's Chemical Biology Program & funded by National Cancer Institute's Initiative for Chemical Genetics (ICG). (2002)	Set of cell measurements derived from, among other biological objects, cell lines treated with small molecules	Registration required to access the contents	ChemBank Presently Unavailable	http://chembank.broadinstitute.org/	Search small molecules by substructure, similarity, descriptors, assay, function, chemist, molecule name. assays (HTS, SMM), user list, proteins by name	Export as SDF	Chem Bank 2.1.8 released, specific biological pathways, and to catalyze the process by which drug hunters discover new and effective medicines	~800K compound structures	chembank@broad.harvard.edu
35	CHE TDD	CHE Toxicant and Disease Database	Summarises links between chemical contaminants and approximately 180 human diseases or conditions	The Collaborative on Health and the Environment, CA	Database to reflect the current state of knowledge about toxicants and human disease, organised by disease categories	Partial open access	Reproduce, duplicate or copy material from http://www.healthandenvironment.org without obtaining permission without obtaining permission by contacting us at info@healthandenvironment.org	https://www.healthandenvironment.org/our - work/toxicant - and - disease - database/	Search by disease category, disease, toxicant, CAS number	Data output on website with evidence for disease (subcatgorised as strong evidence, good evidence and limited evidence) it includes all the relevant references as well	All disease categories	> 200 human diseases or conditions, More than 80,000 chemicals have been developed, distributed and discarded into the environment over the past 50 years	https://www.healthandenvironment.org/about/contant - us
36	ChEMBL	ChEMBL	Chemical database of bioactive molecules with drug-like properties	European Bioinformatics Institute (EBI), of the European Molecular Biology Laboratory (EMBL), based at the Wellcome Trust Genome Campus, Hinxton, UK. (2008)	ChEMBL release 23 - Targets: 11, 538,Compound records: 2,101, 843,Distinct compounds: - 1, 735,442,Activities: 14,675,320,Publications: 67,722	Open access	EMBL-EBI promotes open science through its mission to provide freely available online services, database and software relating to data contributed from life science experiments to the largest possible community.	https://www.ebi.ac.uk/chembl/	Search by compound name, targets, Assays, documents, cells, tissues, drug target, drug interactions, SMILES search, ChEMBL ID search & Biologicals blast search	XML, JSON and YAML form	Bioactivity is reported in Ki, Kd, IC50,and EC50. It conatins crop protection data, binding DB and release 22 includes richer assay and target annotations, ADME Data and drug indications and clinical candidates and structural alerts	Targets: 12,091, distinct compounds: 1, 828,820, activities: 15,207,914,54 deposited datasets	arl@ebi.ac.uk
37	Coptis Tox	Coptis Tox	Database for Tox data such as DA, NOAEL, LD50,skin sensitization, dermal absorption etc	Coptis Lab	Automatically calculate the Margin of Safety (MoS) for each ingredient of the formula to conduct the risk assessment characterization	Restricted	Any reproduction, even partial, of any design or content is strictly forbidden without any preliminary agreement of Coptis	https://www.coptis.com/Coptis - Tox	NA	NA	NA	> 2,000 substances	https://www.coptis.com/Demo - Request - 17?lang=en
38	AMBIT	Cefic-LRI AMBIT	AMBIT supports read across and category formation of chemicals	Cefic - LRI (Long - range Research Initiative)	Several in - silico prediction models (e.g. Toxtree) are integrated in AMBIT. Molecular descriptors and structure alerts can be generated in the tool	Open access	AMBIT is an open chemoinformatic system designed to support companies by facilitating chemical safety assessment.	http://cefic - lri.org/lri_toolbox/ambit/	Search by chemical name, identifiers, SMILE, InChI	Search requests formatted for all data export formats, including the REACH IUCLID format	ECHA has given the Cefic LRI project access to the entire non - confidential REACH dataset of 14,570 substances.	> 450,000 chemical structures and REACH dataset of 14,570 substances	support @ ideaconsult.net
39	CEMAS	Cefic-LRI CEMAS	Cefic Exposure MAnagement System (CEMAS database)	Cefic - LRI (Long - range Research Initiative)	CEMAS is set up to handle Inhalation and Dermal exposure samples, FeDTex will enable the evaluation of reproductive toxicity data, in particular NOELs/LOELs on fertility and developmental effects, of presently 100 chemicals (to identify endocrine disrupting chemicals under REACH, with the collaboration of Fraunhofer ITEM).RepDose is a relational database on experimental NOEL/LOEL values for vario…	Open access	AMBIT is an open chemoinformatic system designed to support companies by facilitating chemical safety assessment.	http://cefic - lri.org/toolbox - category/human - health - database/	NA	NA	Chemical Exposure Management and Assessment	CEMAS gathers exposure data and contextual information for structured decision - making on exposure (inh& derm) RepDose contains at present repeated dose toxicity information for more than 400 industrial chemicals; effects in test groups observed from ten days to lifetime were collected here.In FeDTex, queries on selected effects in parent and offspring generations are possible	lri@cefic.be
40	ChemAgora	ChemAgora	Databases containing chemical, physical and toxicological information.	Joint Research Centre, EU	The portal has been developed in the context of the diXa project, which has been founded under the 7th Research Framework Program of the European Union.	Open access	Reproduction is authorised, provided the source is acknowledged, save where otherwise stated. Where prior permission must be obtained for the reproduction or use of textual and multimedia information (sound, images, software, etc.), such permission shall cancel the above - mentioned general permission and shall clearly indicate any restrictions on use.	http://chemagora.jrc.ec.europa.eu/chemagora/about.htm	Search can be performed by-InChIKey, InChIKey skeleton, name, partial name using the wildcard character, CAS Registry Number, structure	Web - based results	ChemAgora links to the following third - party data sources: eChemPortal, ChEMBL, ChEBI, ChemSpider, PubChem, ToxNet, onsensusPathDB, CompTox Chemistry Dashboard, DrugBank, Comparative Toxicogenomics Database (CTDbase), Common Chemistry, CREST & AOP Wiki	NA	ChemAgora@ec.europa.eu.
41	ChemSpider	ChemSpider	ChemSpider is a free chemical structure database providing fast text and structure search access to over 60 million structures from hundreds of data sources.	Royal Society of Chemistry (RSC), Cambridge, UK.	Automated chemistry checking of structures on loading, Registered users can upload their own structure sets online and have their own home page, Linking from ChemSpider to the Crystallography Open Database	Open access	The Royal Society of Chemistry is committed to ensuring our websites are accessible and usable to the widest possible audience, regardless of technology or ability.	http://www.chemspider.com/About.aspx	Search by systemic names, synonyms, trade names, databse identifiers, chemical structure, literature references, physical properties, interactive spectra, chemical suppliers	MOL files	NA	68 Million chemical structures, 255 data sources	chemspider@rsc.org
42	Common Chemistry	Common Chemistry	Helpful to non-chemists who know either a name or CAS registry number of a common chemical and want to pair both pieces of information.	Chemical Abstracts Service (CAS), American Chemical Society	CAS has collaborated with Wikipedia	Restricted	NA	http://www.commonchemistry.org/	Search by chemical name or CAS number	Web - based results	NA	This database contains the CAS Registry Number®, chemical names (both formal and common), molecular formulas, and structures or sequences for ~7900 chemicals of widespread general public interest	http://www.commonchemistry.org/contact.aspx
43	Chemistry Dashboard	Chemistry Dashboard	These databases and apps support EPA's computational toxicology research efforts to develop innovative methods to change how chemicals are currently evaluated for potential health risks. EPA researchers integrate advances in biology, biotechnology, chemistry, and computer science to identify important biological processes that may be disrupted by the chemicals	US EPA	It also integrates chemistry linkages across other EPA dashboards and chemistry resources such as ACToR, ToxCast, EDSP21 and CPCat.	Open access	With respect to documents available from this server, neither the United States Government nor any of their employees, makes any warranty, express or implied, including the warranties of merchantability and fitness for a particular purpose, or assumes any legal liability or responsibility for the accuracy, completeness, or usefulness of any information, apparatus, product, or process disclosed, o…	https://comptox.epa.gov/dashboard/	Search by chemical by systematic name, CAS number, InChIKey	Results include the details of Wikipedia's chemical discription, intrinsic properties, structural identifiers, related compounds, chemical properties, envIronmental fate /transport, toxicity values (beta), ADME (beta), exposure, bioassays, similar molecules (beta), synonyms, literature & external links. All files can be downloaded as TSV, Excel, SDFs	Repeat dose toxicity, sub chronic & chronic studies (oral), TD50,LOEL, NEL values	765 Thousand Chemicals	https://comptox.epa.gov/dashboard/contact_us
44	CREST	A database integrating Chemical attributes, Regulatory approaches and Experimental STudies from a mixture toxicology perspective	CREST aims to integrate diverse data sources of information on mixture toxicology, risk assessment and chemoinformatics.	Brunel University London, funded by the Oak Foundation.	A unique dataset of mixture toxicology studies, 13 data sets from EFSA, EFSA CAG opinion, Grandjean and Landrigan 2014,Grandjean and Landrigan 2014 DevNeuroTox, IRIS (EPA), NHANES, Schlumpf et al. 2010,Tox21, ToxRefDB (Aug2014,Oct2014)	Open access	CREST is freely available online and users can explore the database starting from a published study, a chemical of interest or from a series of datasets that have been incorporated into CREST.	http://www.rmeonline.net/CREST/	Search by Mixtox studies, datasets, chemicals by name and Std InChI Key	All the chemical lists in text file format	Experimental mixture toxicology (MixTox) studies	Database contains 13 datasets, 454 Mixtox studies	richard.m.evans@hotmail.com
45	CMAP	Connectivity Map	A genome-scale library of cellular signatures that catalogs transcriptional responses to chemical, genetic, and disease perturbation.	The Broad Institute of MIT and Harvard in Cambridge, Massachusetts	Developed the L1000 assay and used it to generate over 1M gene expression profiles. For the biologist it helps to to analyze gene pathways, for chemists uncover structure - function relationships	Registration required to access the contents	Connectivity Map data and results are free for your use in generating hypotheses relating to genes, disease, and drugs. To our knowledge, the data available on this site are in the public domain and therefore freely available.	https://portals.broadinstitute.org/cmap/	Connectivity results between the 330 chemicals and the LINCS reference database	NA	330 chemicals profiled in L1000 on MCF10A (mammary gland “normal” cells) and HepG2 (liver carcinoma cell line).	> 1 Million profiles resulting from perturbations of multiple cell types, > 7,000 expression profiles representing 1, 309 compounds.	clue@broadinstitute.org.
46	Cytochrome P450 Inhibitors Database	Cytochrome P450 Inhibitors Database	A large data set containing unique compounds against five major CYP isoforms, namely 1A2,2C9,2C19,2D6,and 3A4,extracted from PubChem database	East China University of Science and Technology, Shanghai Key Laboratory of New Drug Design, Laboratory of Molecular Modeling and Design	A compound was classified regarded as a CYP inhibitor if the AC50 (the compound concentration leads to 50% of the activity of an inhibition control) value was 10 μM. A compound was considered as a non - inhibitor if AC50 was > 57 μM	Open access	LMMD is licensed under the Creative Commons Attribution - Noncommercial - Share Alike 3.0 Unported License.	http://lmmd.ecust.edu.cn/database/cheminformatics/p450i/	The PubChem ID number, SMILES and inhibitor and non-inhibitor labels for each compound against five major CYP isoforms can be downloaded	WinRAR file	Cytochrome P450 inhibitors	A large data set containing more than 24,700 unique compounds against five major CYP isoforms, namely 1A2,2C9,2C19,2D6, and 3A4 extracted from PubChem database	ytang234@ecust.edu.cn
47	CFam	Chemical Families Database	A database that organises compounds into similarity-based as well as scaffold based and property-based families	National University of Singapore, Singapore	Developed hierarchically cluster drugs, bioactive molecules, human metabolites, natural products, patented agents and other molecules into functional families, superfamilies and classes of structurally similar compounds based on the literature - reported high, intermediate and remote similarity measures	Partial open access	NA	http://bidd2.nus.edu.sg/cfam/view/CFFAD7	Search by molecule, family, superfamily or class name/ID, functional category, SMILES or fingerprints (tanimoto coefficient)	Flat text file, GZ file, structure can be saved in 2D or 3D MOL format	Glucocorticoid receptor ligand glucocorticoid analog dexamethasone family	CFAM currently contains 490,279 molecules in 87,136 families, 34,880 superfamilies and 11, 643 classes.	yzchen@cz3.nus.edu.sg
48	ChemMapper	ChemMapper	Web server for computational drug discovery based on the concept that compounds sharing high 3D similarities may have relatively similar target association profile	Prof. Honglin Li's Group, School of Pharmacy, East China University of Science & Technology	SHAFTS method which combines the strength of molecular shape superposition and chemical feature matching is used in ChemMapper to perform the 3D similarity searching, ranking, and superposition. Taking the user - provided chemical structure as the query, SHAFTS aligns each target compound in the database onto the query and calculates the 3D similarity scores and the top most similar structures ar…	Open access	Website under maintenance	http://lilab.ecust.edu.cn/chemmapper/	Search by simply drawing a chemical structure in the JSME window or upload a file containing single molecular information in SMI, SDF, or MOL2 format, 2D & 3D similarity method with similarity threshold, Bioacativity database (KEGG & PBD)	CSV summary file	Polypharmacology, drug repurposing, chemical - target association, virtual screening, and scaffold hopping studies	ChemMapper integrates nearly 300 000 chemical structures from various sources with pharmacology annotations and over 3 000 000 compounds from commercial and public chemical catalogues.	lilab_ecust@163.com
49	CERES	The Chemical Evaluation and Risk Estimation System	CERES is a centralised, chemical structure oriented knowledge base, which will establish a sustainable data/information management and storage system to provide decision support for both pre-market and post-market safety assessments for food ingredients and food-contact substances	The U.S. Food and Drug Administration (FDA), Center for Food Safety and Applied Nutrition (CFSAN)	Included in CERES is the development of structural alerts, computational toxicology and metabolism prediction models, and threshold of toxicological concern approach to food ingredients	Open access	Unless otherwise noted, the contents of the FDA website (www.fda.gov)—both text and graphics—are not copyrighted. They are in the public domain and may be republished, reprinted and otherwise used freely by anyone without the need to obtain permission from FDA. Credit to the U.S. Food and Drug Administration as the source is appreciated but not required.	https://www.accessdata.fda.gov/scripts/fdatrack/view/track_project.cfm?program=cfsan&id=cfsan - ofas - chemical - evaluation - and - risk - estimation - system	Search by name, identifier, CAS registry number, structure or SMILES	NA	Carcinogenicity, chromosomal abberation models	It enhances pre- , post-market evaluation of food ingredients through Threshold of Toxicological concern (TTC)	https://cfsan.secure.force.com/Inquirypage/
50	DART	Drug Adverse Reaction Target	A database for facilitating the search for drug adverse reaction targets	Department of Computational Science, National University of Singapore	Contains information on known drug adverse rection targets, functions and properties, New function for ADR - target prediction by SVMDART.	Partial open access	NA	http://bidd.nus.edu.sg/group/drt/dart.asp	Search by target name, exact EC number of enzyme or SwissProt Acess number, Physiological function, protein groups, adverse effect, ligand, tissue distribution, pathway	Detailed information with references	Drug adverse reaction	A total of 187 adverse reaction conditions, 257 drugs, and 1080 ligands known to bind to each of these targets are also currently described	yzchen@cz3.nus.edu.sg
51	Danish QSAR database	Danish QSAR database	Estimates from > 200 (Q)SARs from free and commercial platforms and related to physicochemical properties, ecotoxicity, environmental fate, ADME and toxicity	National Food Institute, Technical University of Denmark, with support from the Danish Environmental Protection Agency, the Nordic Council of Ministers and the European Chemicals Agency.	It also helps in Sorting on chemical similarity to facilitate read - across groupings	Open access	Reproduction of information from the database is permitted provided the source is acknowledged as follows: Danish (Q)SAR Database, Division of Diet, Disease Prevention and Toxicology, National Food Institute, Technical University of Denmark, http://qsar.food.dtu.dk.	http://qsar.food.dtu.dk/	Search by ID, structure and name, physchem, ADME, environment, human health, substructure match, exact match search, similarity	Detiled analysis in Word document	QSAR datasets - human health tab contains - acute toxicity (rats data as well), irritation and sensitisation, endocrine and molecular endpoints, develpmental toxicity, genotoxicity and carcinogenecity (in vivo)	> 600,000 chemical substances	qsar@food.dtu.dk
52	DIP	Database of Interacting Proteins	Biological database which catalogs experimentally determined interactions between proteins	Group of David Eisenberg at UCLA. (2002)	NA	Registration is required to gain access to most of the DIP features	All DIP database records available through this Web Site are freely available under the terms set by the Creative Commons Attribution - NoDerivs License. This means that you are free to copy, distribute, display and make commercial use of these databases in all legislations, provided you give us credit. However, if you intend to distribute data from our database, you must ask us for permission fi…	http://dip.doe - mbi.ucla.edu/dip/Search.cgi?SM=3	Search node, BLAST, motif, article, IMEx, pathBLAST (sequence)	DIP data PSI - MI (versions 1.0 and 2.5), MITAB2.5 and our legacy XIN format. The sequences of the proteins participating in DIP interactions are provided in FASTA format.	Protein interactions	https://dip.doe - mbi.ucla.edu/dip/Stat.cgi	dip@mbi.ucla.edu
53	DDBJ	DNA Data Bank of Japan	DDBJ Center collects nucleotide sequence data as a member of INSDC (International Nucleotide Sequence Database Collaboration) and provides freely available nucleotide sequence data and supercomputer system to support research activities in life science.	National Institute of Genetics DNA Data Bank of Japan (DDBJ)	INSD contains nucleotide sequence data related to patent applications collected by Patent Offices in Japan, Korea, Europe and USA.	Open access	In principle, website, data and services provided from DDBJ center are available with describing credits (license and copyright) under Creative Commons Attribution 4.0 International license (CC - BY 4.0).	http://www.ddbj.nig.ac.jp/	Search option available BLAST, Category etc	NA	NA	1,611,670,021 Entries, 4,107,461,058,198 bases	http://www.ddbj.nig.ac.jp/addresses - e.html
54	DGV	Database of Genomic Variants	Comprehensive summary of structural variation in the human genome	Genome Canada/Ontario Genomics Institute, the McLaughlin Centre, and the Canadian Institutes for Health Research	We define structural variation as genomic alterations that involve segments of DNA that are larger than 50bp. The content of the database is only representing structural variation identified in healthy control samples.	Open access	In accordance with scientific custom, appropriate acknowledgment of TCAG should be made in any publications or other disclosures concerning data or information made available by TCAG.	http://dgv.tcag.ca/dgv/app/home	Genome browser & query tool	Downloaded as tab - delimited text files	NA	CNVs - 552586 (Merged level), 6359956 (Sample - level), Inversions - 3164 (Merged level), 30446 - (Sample - level), no of studies - 72	dgv - contact@sickkids.ca
55	dbPTM	Database of Protein Post-translational Modifications	An integrated resource for substrate site specificity and functional association of protein post-translational modifications	Department of Computer Science and Engineering, Yuan Ze University	dbPTM 3.0. new features includes data integration from public PTM resources and research articles, detection of PTM substrate site specificities, integration of protein domains, domain - domain interactions Integration of external biological databases (UniProtKB, Gene Ontology and Protein data bank)	Open access	© 2018 Arieh Warshel Institute of Computational Biology, CUHK(SZ)	http://dbptm.mbc.nctu.edu.tw/	Quick search by UniProtKB ID & Protein Name, browse PTM (modified residue, glycosylation, Lipidation, Crosslink & disulfide bond), Structural characterization of PTM substrate sites (interactive viewer), PTM related db search, construct network eg O-Glycosylation option also available	All files can be downloaded in .rar file	208521 experimental PTM sites in dbPTM	Number of experimental sites - 908,917, number of putative sites - 347,984, total sites of the type - 1,256,901, Number of literatures - 92,648	csb.yzu@gmail.com
56	DGIdb	The Drug Gene Interaction database	Drug-gene interactions and the druggable genome	The McDonnell Genome Institute, Washington University School of Medicine	DGIdb v3.0 - updated from 30 resources, 56 309 interaction claims, catalogue of druggable genes and anti - neoplastic drug–gene interactions	Open access	All data can be downloaded freely (except as noted on our Downloads page) or accessed via our API. DGIdb is an open - source project and we welcome feedback on our GitHub page.	http://www.dgidb.org/	Search tab for drug -gene interaction available with preset filters like FDA approved, antineoplastic, immunotherapies and advance filters like source categories, gene categories and interaction types and for drugs it includes prefilters like clinically actionable, druggable genome, drug resistance	TSV files	Search potential druggability also available with advanced filters like source databases and 41 gene categories	V3 consists of 6,106 druggable genes, 29,783 drug - gene interactions, 41,100 genes and 9,495 drugs	help@dgidb.org.
57	Drug2Gene	Drug2Gene	Database unifying identified and reported relations between genes/proteins and drugs/compounds	Metalife, Germany	Drug2Gene is a reliable knowledge - base that helps predict new feasible unreported drug - gene correlations	License required	NA	http://www.metalife.com/products/metalife_trinity/drug2gene.html	Simple search function available, hit list page consists of 3 sections a) filter section b) statistics section -to clarify how many relations have been found between how many unique genes and compounds c) results table with links	XML, TSV or SDF Format	Drug - gene correlation	Combines the compound/drug - gene/protein information from 19 publicly available databases, as of version 3.2, drug2Gene contains 4,372,290 unified relations between compounds and their targets most of which include reported bioactivity data.	info@metalife.com
58	DrugMatrix	DrugMatrix	Comprehensive results of thousands of highly controlled and standardised toxicological experiments in which rats or primary rat hepatocytes were systematically treated with therapeutic, industrial, and environmental chemicals at both non-toxic and toxic doses.	US National Toxicology Program (2010)	Large - scale rat toxicogenomics database and analysis tool. The DrugMatrix reference database, composed of gene expression profiles from hundreds of drug treatments in thousands of dose and time combinations inconjunction with classical toxicology data from histopathology, hematology and clinicalchemistry, provides a context to the ToxFX analysis.	Open access (web server not working due to 404 Notice)	This NIEHS or NTP website is temporarily unavailable while we perform scheduled equipment maintenance.	https://ntp.niehs.nih.gov/drugmatrix/index.html	Search similar expression profiles, Determine significantly up and down regulated genes, Perform gene ontology analysis of perturbed genes, Visualize expression profiles on pathways, Score expression profiles for >50 phenotypes with Drug Signatures	Signatures available on liver, heart, kidney, and thigh muscle, microarray data avialble to download in FTP format	Toxicity end point (DNA alkylator, heavy metal toxicant, renal DNA intercalator (Anthracycline - like), organ pathology (hepatic necrosis, bile duct hyperplasia, renal tubular necrosis, nephromegaly, cardiac myocyte degeneration, heart weight increase, DNA damage, PXR activation, peroxisome proliferator	~ 700 Short - term toxicity studies (0.25 to 5 days) in male SD rats ~ 637 compounds studied at multiple doses, time points and tissues~ 5600 drug - treatment transcript profiles ~ 127,000 histopathology measurements ~ 138 hand annotated pathways ~ 138 hand annotated pathways ~ 900 chemicals with detailed literature curation ~ 8000 chemical structures	contactniehs@niehs.nih.gov.
59	DrugBank	DrugBank	Unique bioinformatics and cheminformatics resource that combines detailed drug data with comprehensive drug target information	Alberta Innovates - Health Solutions The Metabolomics Innovation Centre (TMIC)	NA	Partial open access	Complete or partial Drugbank datasets can be licensed to power your apps, software, product development pipelines, and other commercial applications. License pricing will reflect usage and needed data modules.	https://www.drugbank.ca/drugs	Search by chemical structure, mol wt, drug and food interactions, Traget sequences, pharmaco-omics, MS/MS, GC-MS, 1D, 2D NMR or browse by drugs, categories, pathways, drug reactions, drug classifications, drug targets, pharmaco-genomics, pharmaco-metabolomics, pharmaco-transcriptomics, pharmaco-proteomics	XML files	Drugs and drug targets	11, 877 drug entries, 2,475 approved small molecule drugs, 1, 180 approved biotech (protein/peptide) drugs, 129 nutraceuticals and over 5,748 experimental drugs. Additionally, 5,131 non - redundant protein (i.e. drug target/enzyme/transporter/carrier) sequences are linked to these drug entries.	support@drugbankplus.com.
60	The Pathogen Box	The Pathogen Box	Pathogen Box contains 400 diverse, drug-like molecules active against neglected diseases of interest and is available free of charge. The Pathogen Box compounds are supplied in 96-well plates, containing 10​μL of a 10mM dimethyl sulfoxide (DMSO) solution of each compound. Upon request, researchers around the world will receive a Pathogen Box of molecules to help catalyse neglected disease drug di…	Medicines for Malaria Venture	NA	Open access	The pathogen box is available free of charge.	https://www.pathogenbox.org/	Below are the diseases targeted by pathogen box compounds: ascariasis, buruli ulcer, chagas, cryptosporidiosis, hookworm human african trypanosomiasis (sleeping sickness), visceral & cutaneous leishmaniasis, lymphatic filariasis, malaria, onchocerciasis (river blindness) schistosomiasis, trichuriasis, tuberculosis	NA	Neglected disease drug discovery	Number of compounds - TB - 116, malaria - 125, kinetoplastids - 70, helminths - 32, cryptosporidiosis - 11, taxoplasmosis - 15, dengue - 5, reference compounds - 27	https://www.pathogenbox.org/contact - us
61	DPD	Drug Potency Database	Database focusing on providing activity information of drugs, clinical trial compounds and experimental agents directed at their corrosponding therapeutic targets.	National University of Singapore, Singapore	Links to relevant databases containing information about target function, sequence, 3D structure, ligand biding properties, enzyme nomenclature and drug structure, therapeutic class, clinical development status	Partial open access	All rights reserved.	http://bidd.nus.edu.sg/group/IDAD/IDAD_Home.asp	Search by drug name, target name and activity range	NA	Drug potency database	5000 records of activity for around 3000 compounds direced at about 500 tagets. Near 300 compounds in DPD have already approved or been in the clinical trial stage.	zhufeng@nus.edu.sg
62	DB-ALM	DataBase on ALternative Methods	Provides evaluated information on development and applications of advanced and alternative methods to animal experimentation in biomedical sciences and toxicology, both in research and for regulatory purposes.	European Commission's Joint Research Centre	Categories at present include: in vitro toxicology methods, test results, a bibliographic section and contact details of persons and institutions active in the field of alternatives to animal testing.	Open access	DB - ALM is a public, factual database, reuse is authorised, provided the source is acknowledged as follows: European Union, European Commission, JRC, EURL ECVAM database service on ALternative Methods to animal experimentation (DB - ALM), https://ecvam - dbalm.jrc.ec.europa.eu.Reuse is not applicable to documents subject to intellectual property rights of third parties.	https://ecvam - dbalm.jrc.ec.europa.eu/	Search based on methods, topic summaries, projects and studies, compounds	PDFs	Executive summary on alternative methods, available in the DB - ALM for an entire topic area (e.g. percutaneous absorption, eye irritation) and method summaries, protocols.	Datasets - basal cytotoxicity - 28, biocompatibility & safety of medical devices - 3, biokinetics - 20, cancer research - 9, culture methods - 19, environmental toxicity - 6, local toxicity - 127, pyrogenicity testing - 2, sensitisation and allergy - 7, target organ/system toxicity - 173,250 biological endpoints, 159 protocols, 9128 test results, 3070 test compounds	jrc - dbalm - contact@ec.europa.eu
63	DSSTox	Distributed Structure-Searchable Toxicity	High quality public chemistry resource for supporting improved predictive toxicology. A distinguishing feature of this effort is the accurate mapping of bioassay and physicochemical property data associated with chemical substances to their corresponding chemical structures.	US EPA	DSSTox publishes summarised chemical activity representations for structure - activity modeling and provides a structure browser. This tool also houses the chemical inventories for the ToxCast and Tox21 projects.	Open access	Public database	https://www.epa.gov/chemical - research/distributed - structure - searchable - toxicity - dsstox - database	Chemical searching	DF file downloads, as well as web - services and dynamic chemical linkages to and from EPA's interactive Chemical Safety for Sustainability (iCSS Dashboards) online dashboards.	ftp://ftp.epa.gov/dsstoxftp	NA	gibbons.dayna@epa.gov
64	DTOME	Drug-Target Interact OME	Computational framework for construction of drug-target interactome	The University of Texas Health Science Center at Houston	Drug - Target Interactome (DTome) provides a computational framework to effectively construct a drug - target networks by integrating the drug - drug interactions, drug - target interactions, drug - gene associations and target/gene - protein interactions.	Open access	open source MySQL database management system to facilitate a cross - database search.	https://bioinfo.uth.edu/DTome/index.html	Search by drug name, category, group, indication	DTome provides several links to extract interactions such as drug - drug interactions (DDIs) ("Get DDI"), drug - target interactions (Get Target), drug - gene associations ("Get Related Gene"). From the "Get Target" or "Related Gene" output pages, used can obtain the direct interactors from PPI data	DDI, Drug Target interactions	NA	NA
65	diXa	Data Infrastructure for Chemical Safety	Non-animal tests for predicting chemical safety or data infrastructure for chemical safety	Project is funded by EU FP7 to provide a single resource for the capture of data produced by toxicogenomics studies	A collection of European Toxicogenomics experiments with cross - links to chemical and molecular medicine databases. iXa Data Warehouse will soon move to BioStudies (https://www.ebi.ac.uk/biostudies/diXa/studies/)	Open access	EMBL-EBI promotes open science through its mission to provide freely available online services, database and software relating to data contributed from life science experiments to the largest possible community.	http://wwwdev.ebi.ac.uk/fg/dixa/index.html	Search by 95 studies or projects like new generis, CarcinoGenomics, TG-GATES, PredTox, Predictomics, Esnats, drug matrix, NTC, Predict-IV & Envirogenomakers), Samples (29609), Compounds (469), Analysis (49), disease data (188)	ZIP files, idf text file, sdrf.Excel, PNG, svg, README.text file etc	Carcinogenicity, genotoxicity, pre-clinical data, skin-lung sensitisation, reproductive toxicity, cardiotoxicity, nephrotoxicity, toxin induced chronic renal/ hepatic disease, 137 pathways relevant to mechanisms of toxicity, drug signatures for more than 50 pathological endpoints	Collaboration with other EC funded projects: Carcinogenomics Predtox Predictomics PREDICT - IV DETECTIVE Sens - it - iv ESNATS	info@dixa - fp7.eu
66	eChemPortal	eChemPortal	Global portal to information on chemical substances	Organisation for Economic Co - operation and Development (OECD) in collaboration with EC, ECHA, ICCA, BIAC, WHO, IPCS, UNEP	Information on properties of chemicals - physical chemical properties, environmental fate and behaviour, ecotoxicity, toxicity	Partial open access	Reproduction or further distribution of the information available via the eChemPortal is subject to copyright laws and might require the permission of the owner of that information.	https://www.echemportal.org/echemportal/page.action?pageID=0	Searching of reports and datasets by chemical name and number, by chemical property, and by GHS classification, also includes OECD QSAR tool box	DOCX	eChemPortal provides also exposure and use information on chemicals. Also includes aquatic toxicity, terrestrial toxicity data, basic toxicokinetics data, acute, irritation, repeated dose toxicity, genetic toxicity, reproduction, neuro and immuno toxicity	European Chemicals Agency (ECHA) is responsible for the hosting of eChemPortal, participants like ACToR, AGRITOXM etc. Total substance records 683,840, endpoint records - 1136,073, number of synonyms - 805,418	echemportal@oecd.org
67	eTOX	eTOX	eTOX project was granted as one of the first IMI projects. It has successfully ended its consortium life after 7 years of collaboration between 13 pharma companies, 11 academia institutions and 6 SMEs.	EU project under IMI funding	eTOXsys™, which is a powerful system to access the eTOX data and the predictive models.	Partial open access	Information appearing on www.e - tox.net is the copyright of the Consortium and cannot be reproduced in any medium without permission. Any duplication or use of materials on this website such as text, photographs, diagrams in other electronic or printed publications is not permitted without the author's authorization. If you wish to be granted permission to use or reproduce any of the contents of…	http://www.etoxproject.eu/	e-Tox sys tool for data search, it includes database query (search for structures, pharmacology or toxicological effects), predict calculator (predict chemical and biological properties of a structure like ADMET)	SDF, Excel	Repeated dose toxicity and organ specific toxicity studies, it also provides tools like human outcomes module, library, ontobrowser, eTox Lab, limtox, collector, standardiser and verification	15 releases of the Vitic Nexus eTOX database were delivered. The final version contains 1, 947 substances (483 labelled as confidential) and 8,047 study design records from 6,971 legacy reports; and 265,502 substances and 1, 088,007 records from public sources like ChEMBL, DrugMatrix and Open TG - GATES.	info@e - tox.net
68	ENCODE	Encyclopedia of DNA Elements	The goal of ENCODE is to build a comprehensive parts list of functional elements in the human genome, including elements that act at the protein and RNA levels, and regulatory elements that control cells and circumstances in which a gene is active.	Funded by the National Human Genome Research Institute (NHGRI)	ENCODE Encyclopedia, Version 4: Genomic annotations	Open access	External data users may freely download, analyze and publish results based on any ENCODE data without restrictions. This applies to all datasets, regardless of type or size, and includes no grace period for ENCODE data producers, either as individual members or as part of the Consortium. Researchers using unpublished ENCODE data are encouraged to contact the data producers to discuss possible coo…	https://www.encodeproject.org/	Browse and filter the entire set of data produced to find datasets based on key characteristics by selecting the "Assays", "Biosamples", or "Antibodies" option in the Data toolbar menu.	Links to download individual files are available at the bottom of each page that described a single assay. Files can be downloaded directly from the web page or the link can be copied to be downloaded elsewhere.	DNA Elements	https://www.encodeproject.org/matrix/?type=Experiment&status=released	encode - help@lists.stanford.edu
69	Expression Atlas	Expression Atlas	Gene expression across species and biological conditions	EMBL-EBI	Information about gene and protein expression across species and biological conditions such as different tissues, cell types, developmental stages and diseases among others	Open access	We are applying the Creative Commons Attribution 4.0 International License for all copyrightable material on our website. This includes the species anatomograms. This means that anyone is free to copy, reuse, display and distribute the images and information on our database, provided you give us credit by citing	https://www.ebi.ac.uk/gxa/home	Search by gene/gene properties, organism, biological conditions	NA	NA	Humans - 1200 experiments, mus musculus - 976 experiments, Arabidopsis thaliana - 533 experiments, Rattus Norvegicus - 141 experiments, Drosophila melanogaster - 128 experiments, Saccharomyces cerevisiae - 41 etc..	arrayexpress - atlas@ebi.ac.uk
70	EADB	Estrogenic Activity Database	EADB assembles a comprehensive set of estrogenic activity data from a variety of data sources	US FDA	EADB has a set of database functions for searching chemicals and estrogenic activity data, browsing the database, searching results, and exporting data	Open access	Unless otherwise noted, the contents of the FDA website (www.fda.gov)—both text and graphics—are not copyrighted. They are in the public domain and may be republished, reprinted and otherwise used freely by anyone without the need to obtain permission from FDA. Credit to the U.S. Food and Drug Administration as the source is appreciated but not required.	https://www.fda.gov/ScienceResearch/BioinformaticsTools/ucm344437.htm	Searching can be carried out on structure (substructure search, super structure search, similarity search, full search, R-group search, and exclusion search) or on data, including numerical data (various estrogenic activity data) and text data (assay descriptions and literature references), as well as logical combinations of multiple searching operations.	−10,000 to represent “not active” and “no binding, ” and −5000 to represent “weak binding” in EADB, in order to facilitate numeric search on the activity data. Structures and data can be exported in various formats	Data was curated from literature, FDA's EDKB and other datasets like National Toxicology Program and Ministry of Economy, Trade and Industry of Japan (METI), ICCVAM	It contains 18,114 estrogenic - activity data points collected for 8,212 chemicals tested in 1,284 binding assays, reporter - gene assays, cell - proliferation assays, and in - vivo assays in 11 different species	NCTRBioinformaticsSupport@fda.hhs.gov
71	EDCs DataBank	Endocrine Disrupting Chemicals Database	This database will have application in docking studies, high-throughput virtual screening and protein interaction analysis	Administrative Department of Science, Technology and Innovation University of Cartagena and the Research Center of Excellence (CENIVAM)	This database was built on MySQL using the list of chemicals published in the EU list of potential endocrine disruptors and TEDXList with three - dimensional structures available on PubChem	Open access	NA	http://edcs.unicartagena.edu.co/index.php	Search based on acaricide, analytical chemistry, antimicrobials, antiseptic, bactericide, cigarette, combustion, detergent, diagnostics, disinfectant, drugs, metabolites of drugs, electronics etc	3D - structures in SDF format, ZIPped SDF, ZIPped mol2,pdb, pdbqt format, 2D - structures and chemical information ZIPped SDF format	NA	EDCs DataBank has 615 molecules, including flavonoids, pesticides, synthetic compounds and other low molecular weight xenobiotic compounds	edcs_databank@unicartagena.edu.co
72	EDKB	Endocrine Disruptor Knowledge Database	Estrogen Receptor (ER) and Androgen Receptor (AR) training datasets together with considerable additional data from the literature for various types of in vitro and in vivo assays.	US FDA	Estrogen receptor (ER) contains 131 ER binders and 101 non - ER binders. Androgen Receptor Binding Dataset - The data is based on a validated assay using recombinant AR. The dataset contains 146 AR binders and 56 non - AR binders.	Open access	FDA is committed to making content accessible to everyone.	https://www.fda.gov/ScienceResearch/BioinformaticsTools/EndocrineDisruptorKnowledgebase/default.htm	Provides Boolean and chemical structure search, graphical and table displays, as well other capabilities and data export functions.	NA	Endocrine disruptors are chemicals that interfere with the endocrine systems, leading to adverse effects. Some chemicals do this by binding to receptors, such as the estrogen and androgen receptors.	Data for more than 3200 chemicals and 2000 relevant citations are available	weida.tong@fda.hhs.gov.
73	Ensembl	Ensembl	Ensembl is a genome browser for vertebrate genomes that supports research in comparative genomics, evolution, sequence variation and transcriptional regulation.	Ensembl genome database project is a joint scientific project between the European Bioinformatics Institute and the Wellcome Trust Sanger Institute, which was launched in 1999 i	Ensembl annotate genes, computes multiple alignments, predicts regulatory function and collects disease data.Ensembl tools include BLAST, BLAT, BioMart and the Variant Effect Predictor (VEP) for all supported species.	Open access	All of our data and software, including pipelines and web code, is available free.	http://www.ensembl.org/index.html	Search based on BLAST/BLAT, DNA databse, protein database for DNA and protein sequences	Export in image format, XML	NA	Ensembl 92 / Ensembl Genomes 39 / WormBase ParaSite 10 gene annotations and array design probe set mappings. This release contains 3,388 datasets (101, 247 assays), in particular: 691 RNA - seq and 10 proteomics datasets, of which 150 report baseline gene expression, across a total of 40 different organisms; 791 datasets reporting expression inplants; 3,238 datasets studying samples in 9,254 diff…	http://www.ensembl.org/Help/Contact
74	EUROECOTOX database of bioassays	EUROECOTOX database of bioassays	European network established to promote the integration of European activities on the refinement, reduction and replacement of animal experiments in ecotoxicology.	Research Centre for Toxic Compounds in the Environment	To this end, a distinction is made between the criteria "experimental", "prevalidation", "ongoing validation", "validated" and "regulatory test".	Open access	NA	http://projects.cba.muni.cz/euroecotox/index.php?pg=alternative - assays	Search based on type, status, use, exposure, endpoint, 3R	NA	NA	NA	http://projects.cba.muni.cz/euroecotox/index.php?pg=contacts
75	heatDB	ECETOC Human Exposure Assessment Tools Database	heatDB is a public directory of exposure data sources as well as available tools for exposure	NA	Biomonitoring Data, cosmetics and personal care, foods, generic human exposure factors, household products, other consumer products Data quality score assigned	Registration required to access the contents	Heatdb is a public directory of exposure data sources as well as available tools for exposure	https://heatdb.cremeglobal.com/	Simple search option	NA	NA	NA	heatdb@cremeglobal.com
76	ENA	European Nucleotide Archive	Captures and presents information relating to experimental workflows that are based around nucleotide sequencing	EMBL-EBI	ENA records this information in a data model that covers input information (sample, experimental setup, machine configuration), output machine data (sequence traces, reads and quality scores) and interpreted information (assembly, mapping, functional annotation)	Open access	EMBL-EBI promotes open science through its mission to provide freely available online services, database and software relating to data contributed from life science experiments to the largest possible community.	https://www.ebi.ac.uk/ena	Search by taxon name, strain, marker, sample, marker etc	Text file, XML, FASTA	NA	Sequence similarity search option also available	datasubs@ebi.ac.uk
77	EASIS	Endocrine Active Substances Information System	Deals generally with endocrine active substances, i.e. not only with endocrine disruptors.	Joint Research Centre - Institute for Health and Consumer Protection (JRC - IHCP) & DG ENV	Data from the DG ENV DB were migrated into EASIS	Open access	Web - based application open to the public for query and review of results from scientific studies on chemicals related to endocrine activity or adverse effects	https://easis.jrc.ec.europa.eu/veil/	Advance search option available for compound name, type, test parameters like study type, test guidelines, route of administration, study result type	NA	Endocrine - related endpoints	The system currently contains data on 513 substances collected from over 9 thousand studies covering in vitro and in vivo assays in different species, including some human data	JRC - EASIS - ADMINISTRATION@ec.europa.eu
78	EURL ECVAM Genotoxicity & Carcinogenicity Database of Ames positive chemicals	EURL ECVAM Genotoxicity & Carcinogenicity Database of Ames positive chemicals	Genotoxicity and carcinogenicity data for 726 Ames positive chemicals compiled from a variety of sources and is intended to aid in the development and evaluation of alternative approaches to animal testing	EURL ECVAM, part of the European Commission Joint Research Centre.	The database may also serve as a platform for detailed structural characterization of specific groups of compounds with or without carcinogenic or genotoxic activity	Open access	NA	https://eurl - ecvam.jrc.ec.europa.eu/news/launch - of - consolidated - database - of - ames - positive - chemicals	Data in Excel sheet and simple search for the chemical name is available	A positive (+) call was assigned if a positive response was reported in either sex of rats or mice.An equivocal (E) call was assigned if the substance was tested in both sexes of rats and mice and at least one equivocal call was noted, and the other calls were negative.A negative (−) call was assigned if the substance was tested in both sexes of rats and mice and all 4 groups yielded negative res…	Genotoxicity & Carcinogenicity	Linked to ChemAgora and CheList & DB contains 726 chemicals	https://ec.europa.eu/jrc/en/contact/form?t=1035
79	ECVAM KinParDB	ECVAM Kinetic Parameters DB	ECVAM commissioned the RIVM to develop a pilot database with kinetic parameters of compounds used as reference substances in various in vitro toxicity testing (pre)validation programs	RIVM	Bioavailability (F), absorption rate constant (ka), volume of distribution (Vd) and elimination rate constant (ke).	Open access	NA	https://eurl - ecvam.jrc.ec.europa.eu/validation - regulatory - acceptance/toxicokinetics	The search/filter can be used for (a part of) the CAS number or (a part of) the substance. Experiments can be viewed by double clicking the yellow cell	ECVAM KinParDB contains kinetic parameters on 100 chemicals (pharma, pesticides, industrial chemicals as well as environmental contaminants)	ADMET profiles	Database contains kinetic parameters for internal exposure estimation, which may facilitate quantitative in vitro - in vivo extrapolation.	JRC - ECVAM - CONTACT@ec.europa.eu.
80	FDA PAFA databases	Priority Based Assessment of Food Additives	PAFA contains extensive administative, chemical, and toxicological information on 1685 regulated direct food additives. The database also has limited administrative and chemical information on an additional 1236 direct additives. The total 2921 substances represent everything added to food in the United States. PAFA contains up to 150 different kinds ofinformation about each chemical.	Department of Health and Human Services. Food and Drug Administration (1969)	NA	Partial open access	NA	https://www.complianceonline.com/dictionary/food - safety - compliance - terminology/pafa.html	NA	NA	PAFA also contains minimal information on over 3200 indirect additives including the names, CAS number and regulatory information of the indirect additives in the Code of Federal Regulations.	PAFA contains oral toxicology information on over 2100 of approximately 3300 direct food ingredients used in food in the US.PAFA also contains minimal information on over 3200 indirect additives including the names, CAS number and regulatory information of the indirect additives in the Code of Federal Regulations	NA
81	FCS-free Database	Fetal Calf Serum-free Database	The FCS-free Database, part of the 3Rs Database Programme, provides an overview of FCS-free media for cell-culture	The database is offered by the 3Rs - Centre ULS (Utrecht Life Sciences) in collaboration with Animal Free Research UK.	NA	Open access	Free database	https://fcs - free.org/fcs - database?page=3	Search by cell line/type, animal free, products, species and parameters	CSV	NA	NA	3RsCentreULS@uu.nl
82	FAERS	FDA's Adverse Event Reporting System	Contains adverse event reports, medication error reports and product quality complaints resulting in adverse events that were submitted to FDA	Human Drug Information, Division of Drug Information, USFDA	FAERS database adheres to the international safety reporting guidance issued by the International Conference on Harmonisation (ICH E2B)	Open access	FDA is committed to making content accessible to everyone.FAERS data is available to the public	https://www.fda.gov/Drugs/GuidanceComplianceRegulatoryInformation/Surveillance/AdverseDrugEffects/default.htm	Healthcare professionals, consumers, and manufacturers submit reports to FAERS.	Exporting or downloading the dashboard data is not currently supported	FARES dashboard (https://fis.fda.gov/sense/app/777e9f4d - 0cf8 - 448e - 8068 - f564c31baa25/sheet/7a47a261 - d58b - 4203 - a8aa - 6d3021737452/state/analysis)	Total reports - 15,949,618, serious reports (excluding death) - 8,992,563 death reports - 1,606,809	druginfo@fda.hhs.gov
83	GEO	Gene Expression Ominibus	Archives and freely distributes microarray, next-generation sequencing, and other forms of high-throughput functional genomic data sets	US NIH	Data in GEO are gene expression studies that investigate a broad range of biological themes including disease, development, evolution, immunity, ecology, toxicology, metabolism, and more	Open access	Public domain information on the National Library of Medicine (NLM) Web pages may be freely distributed and copied. However, it is requested that in any subsequent use of this work, NLM be given appropriate acknowledgment.	https://www.ncbi.nlm.nih.gov/geo/	Tools are provided to help users query and download experiments and curated gene expression profiles.	FTP download	Another way to query the GEO Profiles database is by nucleotide sequence similarity using GEO BLAST.	DataSets: - 4348, samples: - 2669727	geo@ncbi.nlm.nih.gov
84	GENE-TOX	Genetic Toxicology Data Bank	GENE-TOX provides genetic toxicology (mutagenicity) test data from expert peer review of open scientific literature for more than 3,000 chemicals from the United States	US EPA	GENE - TOX covers the years 1991 - 1998. It is no longer updated	Open access	Public domain information on the National Library of Medicine (NLM) Web pages may be freely distributed and copied. However, it is requested that in any subsequent use of this work, NLM be given appropriate acknowledgment.	http://toxnet.nlm.nih.gov/cgi - bin/sis/htmlgen?GENETOX	Search by words, CAS Number, chemical names	NA	Mutagenecity	Genetic toxicology test results on over 3,200 chemicals	tehip@teh.nlm.nih.gov
85	GenBank/WGS	GenBank/Whole Genome Shotgun	Genetic sequence database, an annotated collection of all publicly available DNA sequences	US NIH	GenBank release occurs every two months and is available from the FTP site	Open access	Public domain information on the National Library of Medicine (NLM) Web pages may be freely distributed and copied. However, it is requested that in any subsequent use of this work, NLM be given appropriate acknowledgment.	https://www.ncbi.nlm.nih.gov/genbank/	Search and align GenBank sequences to a query sequence using BLAST (Basic Local Alignment Search Tool). BLAST searches CoreNucleotide, dbEST, and dbGSS independently	NA	Whole Genome Shotgun (WGS) projects are genome assemblies of incomplete genomes or incomplete chromosomes of prokaryotes or eukaryotes that are generally being sequenced by a whole genome shotgun strategy.	Release 227, produced in Aug 2018, genBank - 260806936411 - Bases WGS - 208831050 - sequences, 3204855013281, 665309765	update@ncbi.nlm.nih.gov
86	GDKD	Gene Drug Knowledge database	Contains gene lists and databases in Excel file	Synapse	Open forum for scientists to discuss and share the results	Partial open access	NA	https://www.synapse.org/#!Synapse:syn2370773/wiki/62707	All files uploaded in a folder	Excel and CSV	NA	The Kdb has more than 500 unique gene - drug interactions and is updated on a monthly basis	synapseInfo@sagebase.org
87	GOSTAR/GOBIOM	Global Online Structure Activity Relationship Database/Global Online Biomarker Database	SAR database that contains all the Published and Patented inhibitors against most biological targets and their associated SAR data.	Excelra Knowledge Solutions	GOSTAR database contains compounds from both Discovery and Development along with associated SAR, ADME, Toxicity, and Pharmacokinetic Data.	License required	NA	https://www.gostardb.com/	NA	NA	GOBIOM database is a comprehensive collection of all the clinically evaluated, exploratory and preclinical biomarkers associated with different therapeutic areas reported in global clinical trials, clinical and preclinical studies.	NA	support.gostar@gvkbio.com
88	GlycoEpitope	GlycoEpitope	Useful information on carbohydrate antigens, i.e. glyco-epitopes, and antibodies has been assembled as a compact encyclopedia	Kawasaki laboratory. The database is developed by Research Center for Glycobiotechnology, Ritsumeikan University	NA	Partial open access	NA	http://www.glycoepitope.jp/	List of epitopes and antibodoes available & search option available with detailed keywords like name, sequence, mol wt, sequence, composition, species, tissue, receptor, enzyme, author, year	NA	NA	173 epitopes & 614 antibodies registered	Kawasaki laboratory
89	GLASS	GPCR Ligand Association Database	GLASS, which aims to provide a comprehensive, manually curated resource for experimentally validated GPCR-ligand associations	University of Michigan	A list of currently - known GPCRs was compiled from UniProt and used to filter through the other chemical databases for ligand - association data (ChEMBL, BindingDB, IUPHAR, DrugBank, PDSP), GPCR diseases association (TTD), GPCR experimental structural data (PDB, BioLiP), and predicted models of GPCRs (GPCRRD).	Open access	NA	https://zhanglab.ccmb.med.umich.edu/GLASS/	Search by GPCR, ligand, GPCR-Ligand pair	TSV version	∼500 000 unique entries, of which the vast majority stems from ligand associations with rhodopsin - and secretin - like receptors.	GPCR (Unique GPCR - ligand entries: 551, 557 experimental data entries: 1, 001, 273 GPCR entries: 3,056 Human GPCR: 825 GPCRs that have experimental association data: 733 Ligand entries: 335,275 Lipinski - druglike ligands:235,744	yangzhanglabumich.edu
90	PHAROS	PHAROS	Pharos is the most comprehensive independent database of chemicals, polymers, metals, and other substances	HBN	Profiles 101, 402 chemicals and materials for 25 health and environmental hazards, including carcinogenicity, mutagenicity, reproductive toxicity and endocrine disruption, against 78 authoritative lists of hazards issued by governments, NGOs and other expert bodies. rates 348 product certifications and standards and uses them in building product evaluation	Restricted	NA	https://www.pharosproject.net/	NA	NA	Using dozens of scientific lists for specific human and environmental health hazards, it aggregates a vast array of information used for analyzing chemicals of concern.	Currently at 101, 402 records and counting	https://www.pharosproject.net/contact
91	HAMAP	High-quality Automated and Manual Annotation of Proteins	HAMAP is a system for the classification and annotation of protein sequences	Swiss-Prot Group at the SIB Swiss Institute of Bioinformatics in Geneva, Switzerland.	HAMAP is used to annotate protein records in UniProtKB via UniProt's automatic annotation pipeline	Open access	This database is copyright from the SIB Swiss Institute of Bioinformatics. There are no restrictions on its use by any institutions as long as its content is in no way modified.	https://hamap.expasy.org/	Browse by enzyme class, feature, GO term, pathway, taxonomic scope, HAMPA Scan, proteoms	PDF and GZ file	The HAMAP release is concurrent with every release of UniProtKB, which takes place every 4 weeks	Number of family profiles - 2,273, number of annotation rules 2,306	https://hamap.expasy.org/contact
92	Haz-Map	Haz-Map	Haz-Map® is an occupational health database designed for health and safety professionals and for consumers seeking information about the adverse effects of workplace exposures to chemical and biological agents.	US NIH	The main links in Haz - Map are between chemicals and occupational diseases	Open access	Public domain information on the National Library of Medicine (NLM) Web pages may be freely distributed and copied. However, it is requested that in any subsequent use of this work, NLM be given appropriate acknowledgment.	https://haz - map.com/	Search by categories like hazardous agents, occupational diseases, high risk jobs, non-occupational activities, industries, job tasks, processes, symptoms, findings.	NA	NA	The database currently contains 12,086 chemical and biological agents, 240 diseases, 121 findings (signs & symptoms), 261 jobs, 243 job tasks, 54 industrial processes, 624 industries, and 27 non - occupational activities	brownjay@haz - map.com
93	HSDB	Hazardous Substances Data Bank	HSDB is a toxicology database that focuses on the toxicology of potentially hazardous chemicals	US NIH	It provides information on human exposure, industrial hygiene, emergency handling procedures, environmental fate, regulatory requirements, nanomaterials, and related areas	Open access	Public domain information on the National Library of Medicine (NLM) Web pages may be freely distributed and copied. However, it is requested that in any subsequent use of this work, NLM be given appropriate acknowledgment.	https://toxnet.nlm.nih.gov/cgi - bin/sis/htmlgen?HSDB	Search by CAS number and chemical name	NA	NA	HSDB is organized into individual chemical records, and contains over 5,800 such records. (5000 hazardous chemicals)	tehip@teh.nlm.nih.gov
94	HMDB 4.0	Human Metabolome Database	Small molecule metabolites found in the human body - metabolomics, clinical chemistry, biomarker discovery	The Metabolomics Innovation Centre (TMIC), Alberta	Browse tab with sub categories like metabolites, diseases, pathways, biofluids, classes, proteins, reactions, Metabolite library (HML), BMI - age - gender - geno - pharmaco - Diurnal metabolomics	Partial open access	HMDB is offered to the public as a freely available resource. Use and re - distribution of the data, in whole or in part, for commercial purposes requires explicit permission of the authors and explicit acknowledgment of the source material (HMDB) and the original publication (see below).	http://www.hmdb.ca/about	ChemQuery search to draw (ChemSketch) write (SMILES strings) and to search HMDB for chemicals similar or identical to the query compound, Mol.Wt search, sequence, mass spectral (MS Search)-LC-MS/MS, GC-MS1D-2D NMR	All metabolite metabolizing enzymes - FASTA format metabolite and protein data - XML file	Metabolite data	114,110 metabolites entries (both water and lipid soluble) and linked to 5702 protein sequences	http://feedback.wishartlab.com/?site=hmdb
95	HCIS	Hazardous Chemical Information System	Globally Harmonised System of Classification and Labelling of Chemicals (GHS) or which have an Australian Workplace Exposure Standard.	GHS, Australia	The Globally Harmonized System of Classification and Labelling of Chemicals (GHS) is an international system used to assess a chemical’s hazards	Partial open access	The Commonwealth of Australia owns the copyright in this website (www.safeworkaustralia.gov.au) and all material on this website that is created by Safe Work Australia.	http://hcis.safeworkaustralia.gov.au/	Search by chemical name, CAS number, hazard category, source code etc	PDF and Excel	HCIS also includes workplace exposure standards (WES).	755 new chemicals and amendments to classifications for 672 listed chemicals.	chemicals@swa.gov.au
96	HIA	Human Intestinal Absorption database	This data set contained 578 compounds with FA% values. The threshold of 30% was used to divide molecules into HIA+ and HIA-	Department of Pharmaceutical Sciences, School of Pharmacy, East China University of Science and Technology	578 (500 HIA+ and 78 HIA -) compounds were divided into a HIA_TrainingSet1 of 480 (407 HIA+ and 73 HIA -) compounds and a HIA_TestSet1 of 98 (93 HIA+ and 5 HIA -) compounds	Open access	NA	http://lmmd.ecust.edu.cn/database/cheminformatics/hia/	Datasets available online	Excel sheets	Human intestinal absorption	634 oral drugs, which were not contained in the HIA data set, were collected from the DrugBank database and composed of a HIA_ExternalSet	ytang234@ecust.edu.cn
97	Human Epigenome Atlas	Human Epigenome Atlas	The Human Epigenome Atlas includes human reference epigenomes and the results of their integrative and comparative analyses	NIH Epigenomics Roadmap Consortium. Bioinformatics Research Laboratory	Human Epigenome Atlas provides detailed insights into locus - specific epigenomic states like histone marks and DNA methylation across tissues and cell types, developmental stages, physiological conditions, genotypes, and disease states	Open access	NA	http://www.genboree.org/epigenomeatlas/index.rhtml	Filter by ontology	Download by HHTP and FTP	NA	111 consolidated epigenomes	https://www.bcm.edu/contact - us
98	Human Protein Atlas	Human Protein Atlas	The Human Protein Atlas portal is a publicly available database with millions of high-resolution images showing the spatial distribution of proteins in normal human tissues and different cancer types, as well the sub cellular localisation in single cells	KTH, UU, SciLifeLab, Sweden	To map of all the human proteins in cells, tissues and organs using integration of various omics technologies, including antibody - based imaging, mass spectrometry - based proteomics, transcriptomics and systems biology	Open access	The Human Protein Atlas is licensed under the Creative Commons Attribution - ShareAlike 3.0 International License for all copyrightable parts of our database, specifically indicated in the downloadable XML format with 'source="HPA"' and all downloadable files.	http://www.proteinatlas.org/	Simple search	XML file or JPG	Version: 17 - Proteome analysis based on 25682 antibodies targeting 16998 unique proteins.	The Tissue Atlas (76 different cell types, corresponding to 44 normal human tissue types), Cell Atlas (The subcellular distribution of proteins is investigated in a subset of the cell lines, and classified into 32 different organelles and fine cellular structures.), Pathology Atlas (analysis of 17 main cancer types using data from 8,000 patients)	contact@proteinatlas.org
99	HPRD	Human Protein Reference Database	It consists Human Proteinpedia, PhosphoMotif finder, pathways and protein-protein interactions	Pandey lab and Institute of Bioinformatics	It is a centralised platform to visually depict and integrate information pertaining to domain architecture, post translational modifications, interaction networks and disease association for each protein in the human proteome.	Partial open access	Registration required to access the contents	http://www.hprd.org/	Net Pathway consists immune signalling pathway and cancer signalling pathway (http://www.netpath.org/)	NA	NA	Protein entries - 30,047, protein - protein interactions - 41,327, pTMs - 93,710, protein expression - 112,158, subcellular localization - 22,490 domains - 470,	http://hprd.org/help
100	HumanCyc	Encyclopedia of Human Genes and Metabolism	HumanCyc provides an encyclopedic reference on human metabolic pathways	BioCyc is funded by NIH grant GM080746 from the NIH National Institute of General Medical Sciences	Most BioCyc databases have been computationally derived from MetaCyc.	Partial open access	Access to the BioCyc.org website and to BioCyc data files requires a paid BioCyc subscription, obtained from Phoenix Bioinformatics (although access to the EcoCyc and MetaCyc data files is free). Access to the Pathway Tools software is free to academic users and is available for a fee to commercial users (obtained from SRI International).	https://humancyc.org/	Search for a gene or pathway	Store groups of genes and pathways in your account as SmartTables; share, analyze, transform those groups	Human metabolic pathways	Pathways - 314, reactions - 2,887, genes - 20830, polypeptides - 20541, protein complexes - 486, enzymes - 3255, transporters - 465, chemical compounds - 1929, citations - 67404	biocyc - support@ai.sri.com
101	Human Genome Project Information Archive	Human Genome Project Information Archive	Primary goals were to discover the complete set of human genes and make them accessible for further biological study, and determine the complete sequence of DNA bases in the human genome	U.S. Department of Energy (DOE) and the National Institutes of Health (NIH) - 1990 - 2003	Identify all the approximately 20,000 - 25,000 genes in human DNA, determine the sequences of the 3 billion chemical base pairs that make up human DNA	Partial open access	NA	http://web.ornl.gov/sci/techresources/Human_Genome/posters/chromosome/	Archived research report and publications available online	NA	NA	Estimated 20,000 to 25,000 human genes and make them accessible for further biological study	NA
102	Humane endpoints	Humane endpoints	The earliest indicator in an animal experiment of (potential) pain and/or distress that, within the context of moral justification and scientific endpoints to be met, can be used to avoid or limit pain and/or distress by taking actions such as humane killing or terminating or alleviating the pain and distress	Utrecht University, 3R	The Humane Endpoints website is part of the 3Rs Database Programme, together with www.interspeciesinfo.com. and fcs - free.org. These websites will help you with the reduction and replacement of animal experiments, respectively	Partial open access	The website on humane endpoints has an open and closed section. The open section is accessible to everyone and contains general information on normal behavior of mice and rats. The closed section contains in - depth information and training modules.	https://www.humane - endpoints.info/en	Detailed observational checklists that help to select earlier endpoints	NA	Humane endpoints	Types of humane endpoints listed on website (https://www.humane - endpoints.info/en/types - of - humane - endpoints)	3RsCentreULS@uu.nl
103	ICLAC	International Cell Line Authentication Committee	Lists cell lines that are currently known to be cross-contaminated or otherwise misidentified	Committee members like Cellbank Australia, European collection of authenticated cell cultures, Genetica, hSPC, NIBIO, Promega, Riken BRC, Swiss Institute of Bioinformatics	NA	Restricted	NA	http://iclac.org/databases/	Online Databases of Human Cell Line STR Profiles	The dataset can also be made available in Excel or tab delimited text formats	Cell Line	Lists 488 cell lines, 451 cell lines are misidentified with no known authentic stock, and are listed in Table 1, 37 cell lines were initially thought to be misidentified but authentic stock has since been found. These cell lines are listed separately in Table 2., 53 cell lines do not correspond to the original donor, but the contaminant is unknown. 49 cell lines come from a different species.136 …	info@iclac.org
104	IntEnz	Integrated relational Enzyme database	Resource focused on enzyme nomenclature	EMBL-EBI, Swiss Institute of Bioinformatics	NA	Open access	EMBL-EBI promotes open science through its mission to provide freely available online services, database and software relating to data contributed from life science experiments to the largest possible community.	http://www.ebi.ac.uk/intenz/index.jsp	Browse the databse by EC1 (oxidoreductases), EC2 (Transferases), EC3 (Hydrolases), EC4 (Lyases), EC 5 (Isomerases), EC6 (Ligases)	Enzyme.dat, IntEnzXML, BioPAX level 2 (exchange format for biological pathway data)	Enzyme	IntEnz release 136 - classes (6), subclasses (69), sub - sub classes (298), EC Numbers approved (7059), preliminary (55), active (6116)	https://www.ebi.ac.uk/support/
105	ITER	International Toxicity Estimates for Risk	ITER provides comparison charts of international risk assessment information and explains differences in risk values derived by different organizations.	US NIH	It is compiled by Toxicology Excellence for Risk Assessment (TERA) and contains data from CDC/ATSDR, Health Canada, RIVM, U.S. EPA, IARC, NSF International and independent parties offering peer - reviewed risk values	Open access	Public domain information on the National Library of Medicine (NLM) Web pages may be freely distributed and copied. However, it is requested that in any subsequent use of this work, NLM be given appropriate acknowledgment.	https://toxnet.nlm.nih.gov/newtoxnet/iter.htm	Database of human health risk values and cancer classifications for over 680 chemicals of environmnetal concerns	ITER can be searched by chemical synonym and via free text, as well as by field.ITER Search Results, and the Summary Table from a sample ITER file	ITER includes four categories of risk data: (1) Noncancer Oral, (2) Cancer Oral, (3) Noncancer Inhalation, and (4) Cancer Inhalation	The Risk Information Exchange (RiskIE) is a companion database to ITER. It includes in - progress or recently completed risk assessment projects. RiskIE at http://www.allianceforrisk.org/RiskIE.htm.	tehip@teh.nlm.nih.gov
106	ISAEC	The International Serious Adverse Event Consortium	The ISAEC has collected well phenotyped SAE case data from the participating pharmaceutical companies and academic institutions/networks	Columbia University and The Serious Adverse Event Consortium	NA	Registration required to access the contents	NA	https://systemsbiology.columbia.edu/isaec	Sample collections for many important drug-induced adverse events: 5-aminosalicylate induced nephrotoxicity, acute hypersensitivity syndrome, agranulocytosis, bisphosphonate-related osteonecrosis of the jaw, cardiac arrhythmia, extreme weight gain, liver Injury, skin rash, population reference sample resource, thiopurine-induced pancreatitis	NA	NA	Based on studies of drug - induced liver injury (DILI), serious skin rash (SSR), Stevens - Johnson Syndrome/toxic epidermal necrolysis (SJS/TEN) and agranulocytosis.	saectehip@teh.nlm.nih.govc2b2.columbia.edu
107	IRIS	Integrated Risk Information System	Preferred source of toxicity information	US EPA	IRIS assessments provide the following toxicity values for health effects resulting from chronic exposure to chemicals, Reference Concentration (RfC), Reference Dose (RfD), Cancer descriptors, Oral slope factorHelp (OSF), Inhalation unit riskHelp (IUR)	Open access	With respect to documents available from this server, neither the United States Government nor any of their employees, makes any warranty, express or implied, including the warranties of merchantability and fitness for a particular purpose, or assumes any legal liability or responsibility for the accuracy, completeness, or usefulness of any information, apparatus, product, or process disclosed, o…	https://www.epa.gov/iris/basic - information - about - integrated - risk - information - system	Searches using filters for organ/system affected are limited to effects (or tumor sites) used to derive the RfD, RfC, oral slope factor, or inhalation unit risk.	PDF and Excel	NA	> 500 chemicals	hotline.iris@epa.gov
108	IARC Monographs on the Evaluation of Carcinogenic Risks to Humans	IARC Monographs on the Evaluation of Carcinogenic Risks to Humans	The IARC Monographs identify environmental factors that can increase the risk of human cancer. These include chemicals, complex mixtures, occupational exposures, physical agents, biological agents, and lifestyle factors.	Funding from United States National Cancer Institute, United States National Institute of Environmental Health Sciences & European Commission Directorate - General for Employment	NA	Open access	NA	http://monographs.iarc.fr/	Agents Classified by the IARC Monographs, Volumes, Group 1- Carcinogenic to humans, Group 2A-Probably carcinogenic to humans, Group 2B- Possibly carcinogenic to humans, Group 3-Not classifiable as to its carcinogenicity to humans, Group 4- Probably not carcinogenic to humans	List of classification - volumes 1 - 120 & list of classifications by cancer site both PDF and Excel	Carcinogenecity	Agents classified by the IARC Monographs, volumes 1–120, group 1 - carcinogenic to humans (120 agents), Group 2A - probably carcinogenic to humans (82), Group 2B - possibly carcinogenic to humans (302), Group 3 - not classifiable as to its carcinogenicity to humans - 501, Group 4 - probably not carcinogenic to humans - 1	imo@iarc.fr.
109	Interspecies Database	Interspecies Database	Interspecies Database helps researchers to make an optimal choice of species and strain of the animal model, which is essential for efficient extrapolation of animal data to humans or other animals.	National Institute for Public Health and the Environment (RIVM) and the Dutch Ministry of Health, Welfare and Sports.	The Interspecies Database is part of the 3Rs Database Programme, together with www.humane - endpoints.info and fcs - free.org. These websites will help you with the refinement and replacement of animal experiments, respectively	Open access	By accessing or visiting this website and/or consulting or using the information provided on this website you declare that you have taken note of the contents of this disclaimer and agree with them. The website is property of and managed by the 3Rs - Centre Utrecht Life Sciences (ULS).	https://www.interspeciesinfo.com/	Search organs and filter option avaialble for species (dog, human, monkey, mouse, pig, rabbit, rat), age class (fetus, neonate, infant, child, juvenile, adolescent, young adult, adult), Gender (F, M), conditions, parameters (ALT, AST etc)	Export as CSV	NA	The website links you to a comprehensive database that provides freely available information on physiological, anatomical and biochemical parameters, such as organ weights, pH, CYP activities, GST, ventilation rates, and Escherichia coli counts.	3RsCentreULS@uu.nl.
110	IEDB	Immune Epitope Database	It offers easy searching of experimental data characterizing antibody and T cell epitopes studied in humans, non-human primates, and other animal species.	National Institute of Allergy and Infectious Diseases	The IEDB also hosts tools to assist in the prediction and analysis of B cell and T cell epitopes.	Partial open access	They are freely available to academic users through an open source license. Please contact us to inquire about a commercial license or if you have any questions in general.	http://www.iedb.org/home_v3.php	Start search using Epitope, Assay (Positive Assays only, T cell assays, B cell assays, MHC ligand assys), antigen, MHC restriction, host (human, mice, non-human primates), disease (any disease, infectious disease, allergic, autoimmune)	ZIP, PDF, XSDF	NA	Peptidic epitopes - 519,636, non - peptidic epitopes - 2,685, t Cell assays - 340,308, b cell assays - 456,912, mHC ligand assays - 1, 054,402, epitope source organisms - 3,665, restricting MHC alleles - 773, references - 19,663	https://help.iedb.org/hc/en - us/requests/new
111	ISSTOX	ISSTOX	Cluster of toxicity databases, (Q)SAR-ready, Chemical Relational Database	Chemical Toxicity databases from Istituto Superiore di Sanitá (ISS), Italy collaboration with the Swiss Federal Office of Public Health	SARs studies for toxicity prediction: (i) long - term carcinogenicity bioassay on rodents (rat and mouse) (ISSCAN), (ii) in vitro S.typhimurium mutagenesis (Ames test) (ISSSTY), (iii) in vivo mutagenesis (micronucleus test) (ISSMIC), (iv) Cell Transformation Assays (ISSCTA) and (v) Mutagenicity and Carcinogenicity of Biocides (ISSBIOC)	Partial open access	NA	http://www.iss.it/meca/index.php?lang=1&anno=2013&tipo=25	As basic application, the .xls file can be searched through names (and synonyms), and CAS number.	(i) an .SDF containing chemical structures together with chemical and biological data, (ii) a .PDF with 2D chemical structures of the substances and (iii) an .Excel file of the data.	NA	NA	chiara.battistelli@iss.it
112	JECDB	Japanese Ministry of Health, Labour and Welfare Chemical Toxicity Database	It offers the toxicity database for environmental chemicals	National Institute of Health Sciences, Division of Risk Assessment	Contents - list of chemicals tested, list of toxicity reports	Open access	The institute will assume no responsibility for any trouble or failure caused by the errors in the information posted or downloading data, nor any damage associated with the usage of the information posted on this home page.	http://dra4.nihs.go.jp/mhlw_data/jsp/SearchPageENG.jsp	CAS & Name, toxicity tests	PDF and HTML files	acute toxicity tests, repeated dose 28 - day oral toxicity tests, combined repeated dose toxicity with reproductive/developmental toxicity tests, repeated dose 90 days oral toxicity, chronic toxicity, reproduction/developmental, teratogenecity, , one generation and two generation reproductive toxicity tests, repeated dose oral toxicity study in new born rats, bacterial reverse mutation tests, inv…	Toxicity data for 369 chemicals	NA
113	KDBI	Kinetic Data of Bio-molecular Interactions Database	KDBI is a collection of experimentally determined kinetic data of protein-protein, protein-RNA, protein-DNA, protein-ligand, RNA-ligand, DNA-ligandbinding or reaction events described in the literature.	Department of Pharmacy, Faculty of Science, National University of Singapore	Use of KBDI for commercial purposes is not allowed.	Partial open access	NA	http://bidd.nus.edu.sg/group/kdbi/kdbi.asp	search molecule 1, molecule 2,bioevent, protein list, nucleic acid, pathway, pathway simulation parameters, multiple step process	NA	NA	KDBI contains 63 pathway simulation parameter sets, 19,263 records (about 2.3 fold of 8,273 in year 2003) of 10,532 distinctive bio - molecular binding and 11, 954 interaction events, which involve 2,635 proteins/protein complexes, 847 nucleic acids, 1603 small molecules and more than 100 pathways	phacyz@nus.edu.sg
114	KEGG	Kyoto Encyclopedia of Genes and Genomes	KEGG is a database resource for understanding high-level functions and utilities of the biological system, such as the cell, the organism and the ecosystem, from molecular-level information	genome sequencing and other high-throughput experimental technologies.	KEGG classified as Pathway, Brite, Module, Orthology, Genome, Genes, Compound, Glycan, Reaction, Enzyme, Disease, Drug	Partial open access	Please use the form below to request copyright permission of using KEGG pathway maps and other materials in academic publications. (Japanese characters accepted)	http://www.genome.jp/kegg/	KEGG has many subsets of databases such as KEGG PATHWAY (pathway maps), KEGG BRITE (hierarchies and tables), KEGG MODULE (modules), KEGG ORTHOLOGY (functional orthology), KEGG GENOME (Genomes), KEGG GENES (Genes and proteins), KEGG COMPOUND (small molecules), KEGG GLYCAN (glycans), KEGG REACTION (Biochemical reactions), KEGG ENZYME (Enzyme nomenclature), KEGG NETWORK (Disease-related network elem…	NA	Encyclopedia of Genes and Genomes	KEGG is a database resource for understanding high - level functions and utilities of the biological system, such as the cell, the organism and the ecosystem, from genomic and molecular - level information. KEGG PATHWAY (Pathway maps, reference (total) - 520 (545,904))	https://www.kanehisa.jp/
115	Leadscope Toxicity Database	Leadscope Toxicity Database	Marketed drugs, chronic/subchronic toxicity, genetox, repro-developmental, acute toxicity, SAR carcinogenicity, SAR genetox	FDA CDER and CFSAN databases	Sources of toxicity data include: FDA PAFA Database National Toxicology Program (NTP) Chronic Database Registry of Toxic Effects on Chemical Substances (RTECS) DSSTox Carcinogenicity Potency Database (CPDB) Covers acute, multiple dose studies including subchronic liver, carcinogenicity, genetic toxicity, reproductive and irritation	Restricted	NA	https://www.leadscope.com/toxicity_database/	Search by chemical structure (including exact match, substructure and similarity) Search by type of study, toxic effect, species, sex, dosage, duration and route of exposure	View study details and effects in a table	The high - level endpoint data mentioned earlier that is available for use in the current includes Hepatotoxicity, LC50,LD50,LOAEL, TCLo, TD and TDLo values for select species and routes of administration. Endpoint type - Acute LD50,Multiple Dose TDLo, Reproductive TDLo, Irritation LOAEL - Standard Draize, Tumorigenic TDLo, Acute LC50,Multiple Dose TCLo, Tumorigenic TD, Irritation LOAEL - Open Te…	Nearly 180,000 chemical records with over 400,000 toxicity studies from literature sources
116	LifeMap Discovery®, Cells and Tissues Database	LifeMap Discovery®, Cells and Tissues Database	Compendium of embryonic development for stem cell research and regenerative medicine, constructed by integrating extensive molecular, cellular, anatomical and medical data curated from scientific literature and high-throughput data sources.	LifeMap Sciences, Inc	LifeMap Discovery is designed to provide the research community with viable, scalable, and easy to manage data describing cellular and anatomical development, and presented in a useful framework model, and with various types of in vitro cells providing molecular and cellular information such as gene expression, culturing conditions, differentiation protocols and related cell - therapy application…	Restricted	In order to access and use GeneCards Suite Products, you must obtain a customer license by paying applicable licensing fees to LifeMap.	https://discovery.lifemapsc.com/	Search - Genes of interest are selected and the search can be limited and filtered by several criteria, e.g. the card type and the gene expression pattern	Results summary table is shown, indicating the number of results for each card type (cells, compartments and organ/tissue cards)	The other Proprietary Databases Integrated with LifeMap Discovery are GeneCards® - The Human Gene Compendium (http://www.genecards.org/) MalaCards - The Human Malady Compendium (http://www.malacards.org/) Pathcards - (http://pathcards.genecards.org/)	Current LifeMap Discovery Statistics: Organs/tissues - 83, anatomical compartments - 588 Cells (in vivo) - 1003, in vitro cells - 707, protocols - 266, cell Therapies - 444, unique genes - 18394, curated unique genes - 13,105, manually curated unique Genes - 3669, incoming signals - 1823, outgoing signals - 474 High throughput experiments - 287	Contact us on website
117	Probe Miner	Probe Miner	Objective Assessment of Chemical Probes is a community resource for the evaluation of chemical probes based on large-scale, publicly available, medicinal chemistry data.	The Institute of Cancer Research, Cancer Research UK	NA	Open access	This work is licensed under a Creative Commons Attribution 4.0 International License	https://probeminer.icr.ac.uk/#/	Search target	Dispays scores, graphs, TSV file	Chemical Probes Objectives assessment resource	This resource provides evaluation of > 1.8m small molecules against for >2,200 human targets	chemprobes@icr.ac.uk
118	Labome	Validated Antibody Database	Type in gene name, symbol, or any other identifiers like accession numbers in the search box	Labome	Labome offers more than 1.5 million reagent information guides and updates the guides frequently	Open access	Synatom Research, the provider of Labome website, provides free searching services for biomedical research communities.	https://www.labome.com/	Search Validated Antibody Database, antibodies, siRNA/shRNA, ELISA, cDNA clones, proteins/peptides, assays, and biochemicals	NA	Labome is able to obtain information about many antibodies having cross - reactivities with the model organisms from the literature.	The most recent version, 2.2, contains manually curated 143,357 entries from 38,430 formal articles, covering 35146 antibody products from 110 suppliers.	Contact on website address
119	Lhasa Carcinogenecity Database	Lhasa Carcinogenecity Database	Long-term carcinogenicity studies	Lhasa Limited	The Lhasa Carcinogenicity Database uses the same data and information as the original CPDB (Carcinogenic Potency Database)	Open access	NA	https://carcdb.lhasalimited.org/carcdb - frontend/	Structure (draw, import MOL file, or type chemistry), other parameters (Chemical name, CAS, species, sex, Lhasa TD50,tumour) Type the chemical name or CAS number, species, sex, Lhasa TD50 from to (mg/kg/day), Tumor site and tumor type	Calculation of TD50	NA	1, 529 compounds in the Lhasa Carcinogenicity Database, with 6,529 related studies.	https://www.lhasalimited.org/support - request.htm
120	LINCS	Library of Integrated Network-Based Cellular Signatures	A library of molecular signatures that describes how different types of cells respond to a variety of agents that disrupt normal cellular functions, called “perturbagens.”	US NIH	high-throughput screening approaches are used to interrogate the cells and mathematical approaches are used to describe the molecular changes and patterns of response.	Open access	This site may be used under the under the Creative Commons Attribution License Version 4	http://lincsportal.ccs.miami.edu/dcic - portal/	Search by datasets, small molecules, cells	PDFs	Library of Integrated Network - Based Cellular Signatures	395 datasets, 41847 small molecules, 1127 cells, 978 genes, 1469 proteins/155 peptide probes, 8 antibodies	sherry.jenkins@mssm.edu
121	LiverTox	LiverTox	Information on the diagnosis, cause, frequency, patterns, and management of liver injury attributable to prescription and nonprescription medications, herbals and dietary supplements.	National Institute of Diabetes and Digestive and Kidney Diseases (NIDDK) and the Division of Specialized Information Services of the National Library of Medicine (NLM), National Institutes of Health	LIVERTOX also includes a case registry that will enable scientific analysis and better characterization of the clinical patterns of liver injury.	Open access	Government information at NLM Web sites is in the public domain. Public domain information may be freely distributed and copied, but it is requested that in any subsequent use the National Library of Medicine (NLM) be given appropriate acknowledgement.	https://livertox.nlm.nih.gov/index.html	Search for a specific medication, herbal or supplement	Result output provides detailed analysis (overview, product information, chemical formula and structure, references)	NA	At the time of the first release of LiverTox (April 2012), approximately 600 drug records were completed and during the first 3 years of its availability another 250 records were added. As of 2017, approximately 1100 records were available	LiverTox@nih.gov.
122	LimTox	LimTox	It integrates direct ranking of associations between compounds and hepatotoxicity through combination of heterogeneous complementary strategies from term co-mention, rules, and patterns to machine learning based text classification	Spanish National Cancer Research Centre. CNIO Structural Biology and BioComputing Programme	LimTox literature mining system flow chart	Open access	NA	http://limtox.bioinfo.cnio.es/	Search option available for compounds (name, chemical identifiers, SMILES, InChI, free text, with CYPs, with markers) cytochromes (name, UniProt accesssion, nomenclature, CYPs- chemical relations) markers, tox end points (hepatotoxicity, nephrotoxicity, cardiotoxicity, thyrotoxicity, phospholipidosis), genes (name, Entrez gene ID)	CSV, ZIP file	NA	LimTox was tested both by academic and Pharma users in the context of the EU project Etox. LimTox is based on 13 234 full text articles (describing CYPs) as well as full text drug - related reports, i.e. 2145 European public assessment reports (EPARs) and 7738 New Drug Applications (NDAs)	acanada@cnio.es
123	LTKB	Liver Toxicity Knowledge Base	Develop content-rich resources to improve our basic understanding of liver toxicity and to be used by scientific researchers, the pharmaceutical industry, and regulatory bodies	FDA’s National Center for Toxicological Research to study drug - induced liver injury (DILI).	The goal is to develop novel biomarkers based on knowledge accumulated from the project. The project involves the collection of diverse data (e.g., DILI mechanisms, drug metabolism, histopathology, therapeutic use, targets, side effects, etc.)	Open access	Unless otherwise noted, the contents of the FDA website (www.fda.gov)—both text and graphics—are not copyrighted. They are in the public domain and may be republished, reprinted and otherwise used freely by anyone without the need to obtain permission from FDA. Credit to the U.S. Food and Drug Administration as the source is appreciated but not required.	https://www.fda.gov/ScienceResearch/BioinformaticsTools/LiverToxicityKnowledgeBase/ucm2024036.htm	NA	NA	NA	192 Most - DILI - concern drug, 278 Less - DILI - concern drug 312 No - DILI - concern drug, 254 Ambiguous - DILI - concern drug	weida.tong@fda.hhs.gov.
124	LTMap	Liver Toxicological Map	LTMap is a web server developed to identify liver toxicological patterns from the largest public toxicogenomics data set in terms of the number of microarrays, i.e., Open TG-GATEs	Pharmaceutical Informatics Institute, College of Pharmaceutical Sciences, Zhejiang University, Hangzhou, China	NA	Open access	NA	http://tcm.zju.edu.cn/	After submitting probe sets, users can select different time points, dosages and experimental designs as needed. LTMap will automatically search for similar compounds	NA	NA	NA	fanxh@zju.edu.cn
125	Lipidomics Gateway	Lipidomics Gateway	Resources include tutorials and instructional material, experimental data for lipids and genes along with protocols and standards, databases of lipid structures and lipid-associated genes or proteins, tools for structure drawing and mass spectrometry analysis, and pathways with integrated lipid and gene expression data.	University of California, San Diego	The LIPID MAPS Structure Database (LMSD), LIPID MAPS Proteome Database (LMPD)	Partial open access	You may download content for your personal, non - commercial use only, provided that you keep intact all authorship, copyright and other proprietary notices. If you use the website, you accept these terms. The LIPID MAPS® Consortium reserves the right to modify these terms at any time.	http://www.lipidmaps.org/	Direct links are provided and the quick search can be used to search the entire Lipidomics Gateway, including all text and database entries	CSV, TSV, and SDF	The LIPID MAPS Proteome Database (LMPD) is an object - relational database of lipid - associated genes and proteins. It contains data for over 8,500 genes and over 12,000 proteins from Homo sapiens, Mus musculus, Rattus norvegicus, Saccharomyces cerevisiae, Caenorhabditis elegans, Escherichia coli, Macaca mulata, Drosophila melanogaster, Arabidopsis thaliana and Danio rerio.	LMSD is the largest public lipid - only database in the world, containing over 40,000 unique lipid structures. Curated - 21171, Computationally - generated - 21953, all - 43124	info@lipidmaps.org
126	Massbank	Massbank	High quality mass spectral database	NARA INSTITUTE of SCIENCE and TECHNOLOGY	MassBank data are useful for the chemical identification and structure elucidation of chemical compounds detected by mass spectrometry.	Open access	Copyright © 2006 MassBank Project	http://www.massbank.jp/?lang=en	Spectrum search, peak search, compounds search by structure, metabolite prediction by ESI-MS data	ZIP file	Mass spec	https://massbank.eu/MassBank/Statistics.html	admin@massbank.jp
127	Metrabase	Metabolism and Transport Database	Human small molecule metabolism and transport data	University of Cambridge	NA	Open access	Metrabase is licensed under a Creative Commons Attribution - ShareAlike 4.0 International License.	http://www - metrabase.ch.cam.ac.uk/	Search by protein (substrate, non-substrate, repressor, inhibitor/noninhibitor, stimulator, inducer, non-inducer), compound (daw or upload MOL file, enter a name/MOL file/SMILES string/SMARTS string/Standard InChI)	TSV and SDF	Metabolism and Transport	20 Transporters & 13 CYPs, 3438 compounds, 11649 interaction records, 1211 literature references	metrabase@ch.cam.ac.uk
128	MetaCyc	MetaCyc	Database describing metabolic pathways and enzymes from all domains of life	US NIH	MetaCyc contains pathways involved in both primary and secondary metabolism, as well as associated metabolites, reactions, enzymes, and genes	Open access	Access to the Pathway Tools software is free to academic users and is available for a fee to commercial users (obtained from SRI International).	https://metacyc.org/	Search by ontologies, pathways, genomic maps, overall metabolic networks of different organisms, enzymes and reactions	Export to files like spreadsheet, FASTA file, SDF	Metabolic pathways	Version 22.5 - metabolic pathways - 2666, reactions - 15198, enzymes - 12006, genes - 12313, chemical compounds - 15090, organisms - 2960, eC numbers - 6134	biocyc - support@ai.sri.com
129	ATSDR MRLs	Agency for Toxic Substances and Disease Registry - Minimal Risk Levels	Agency for Toxic Substances and Disease Registry, Minimum Risk Levels	Agency for Toxic Substances and Disease Registry	An MRL is an estimate of the daily human exposure to a hazardous substance that is likely to be without appreciable risk of adverse non - cancer health effects over a specified duration of exposure.	Open access	The information provided using this Web site is only intended to be general summary information to the public	http://www.atsdr.cdc.gov/mrls/index.html	MRL list available	PDF	Hepatic, neurol, hemato, resp, gastro, resp, dermal, immuno,	Total number of MRLs: 445 For duration, acute = 1 to 14 days, intermediate = 15 to 364 days, and chronic = 1 year or longer.	https://wwwn.cdc.gov/dcs/ContactUs/Form
130	MGC	Mammalian Gene Collection	Access to sequence-validated full-length protein-coding (FL-CDS) cDNA clones for human, mouse, and rat genes	US NIH	In 2005,the project added the cow cDNAs generated by Genome Canada	Open access	Government information at NLM Web sites is in the public domain. Public domain information may be freely distributed and copied, but it is requested that in any subsequent use the National Library of Medicine (NLM) be given appropriate acknowledgement.	https://genecollections.nci.nih.gov/MGC/	Search for full-length MGC clones by gene symbol or keyword for human, mouse, rat or bovine	PDF	NA	Total MGC full ORF clones - human (29818), mouse (27285), rat (6763), bovine (9104), non - redundant genes - human (17592), mouse (17701), rat (6486), bovine (8724)	ncicb@pop.nci.nih.gov.
131	mzCloud	mzCloud	mzCloud is a state of the art mass spectral database that assists analysts in identifying compounds in areas such as life sciences, metabolomics, pharmaceutical research, toxicology, forensic investigations, environmental analysis, food control and various industrial applications	HighChem LLC, Slovakia	Search by name, ID or Mol Mass	Partial open access	The MZCLOUD portal, its logo, name, design, algorithms, and associated intellectual properties are owned by HIGHCHEM. MZCLOUD contains raw mass spectra and raw spectral trees (‘RAW DATA’) which are owned by their respective contributor, listed in the Metadata section.	https://www.mzcloud.org/	Search by spectrum, tree, structure, monoisotopic mass, peak, precursor,	NA	Each mzCloud spectrum contains the precursor ion m/z value, isolation width, a list of product ion m/z values with per - peak mass accuracies, corresponding absolute and relative intensities, ion polarity, charge state, the structure of the precursor ion (in most cases), and the structure of the parent molecule	8,234 (+23) compounds, 12,413 (+31) trees, 2,794,899 (+7,595) spectra, 707,074 QM models, Number of spectra in positive ESI: 2,252,353, number of spectra in negative ESI: 542,546, number of precursors: 121, 748, number of peak annotations: 9,487,424, number of unique optimized structures: 693,891	ms@highchem.com
132	METLIN	METLIN Metabolomics Database	METLIN has multiple searching capabilities including single, batch, precursor ion, neutral loss, accurate mass, and fragment searches	The Scripps Research Institute, 2004	METLIN not only provides MS/MS data at multiple collision energies in both positive and negative ionization mode. It also uses the known structure of the metabolite, the elemental composition, and the accurate mass measurement of the fragments to predict the fragment structure	Partial open access	You will not engage in any unauthorized use of the Offerings or Materials (including, without limitation, political campaigning, advertising, marketing, solicitations, promotions, resale or other commercial uses);	https://isometlin.scripps.edu/landing_page.php?pgcontent=mainPage	NA	NA	isoMETLIN enables users to search all computed isotopologues (>1 million) derived from METLIN on the basis of mass - to - charge values and specified isotopes of interest, such as 13C or 15N.	METLIN now includes 961, 829 molecules ranging from lipids, steroids, plant & bacteria metabolites, small peptides, carbohydrates, exogenous drugs/metabolites, central carbon metabolites and toxicants. Over 16,000 metabolites have been individually analyzed and another 200,000 has in silico MS/MS data.	xcmsonline@gmail.com
133	MITOMAP	Human Mitochondrial Genome Database	A compendium of polymorphisms and mutations in human mitochondrial DNA	Foswiki Mitomap	MITOMAP reports published data on human mitochondrial DNA variation	Open access	All material on this collaboration platform is the property of the contributing authors.	https://www.mitomap.org//MITOMAP	Allele search box availbale (Enter a single nucleotide position in the START box or use both START and STOP boxes to enter a range (up to 100 bps). Values must be positive integers from 1 to 16569.)	CSV, Excel, PDF	NA	13656 non disease variants, FL sequences - 46092, cR sequences - 70175	mitomap@email.chop.edu.
134	miRWalk	A comprehensive atlas of predicted and validated miRNA-target interactions	Database that provides predicted as well as validated miRNA binding site information on miRNAs for human, mouse and rat.	University of Heidelberg	The gene and miRNA dictionaries for human, mouse and rat were compiled from several databases: HUGO Gene Nomenclature Committee (HGNC), Mouse Genome Database (MGD), Rat Genome Database (RGD), gene - centered information at NCBI (Entrez Gene), Targetscan and miRBase	Partial open access	You are not permitted to copy, broadcast, download, store (in any medium), transmit, show or play in public, adapt or change in any way the content of these web pages for any other purpose whatsoever without the prior written permission of Ruprecht - Karls - Universität Heidelberg, Medizinische Fakultät Mannheim, Germany.	http://zmf.umm.uni - heidelberg.de/apps/zmf/mirwalk2/	The Web interface miRNA 2.0 contains a predicted-target module and validated-target module,	NA	miRNA Target interactions database	http://zmf.umm.uni - heidelberg.de/apps/zmf/mirwalk2/stats.html	mirwalkteam@medma.uni - heidelberg.de.
135	Metabolomics Workbench	Metabolomics Workbench	Contains structures and annotations of biologically relevant metabolites	Metabolomics Data Repository and Coordinating Center (DRCC) CA	Repository for metabolomics metadata and experimental data spanning various species and experimental platforms	Registration required to access the contents	NA	http://dev.metabolomicsworkbench.org:22222/data/browse.php	Experimental studies/metabolites using HTTP request	MOL file or PNG image file	Metabolite data	> 61000 entries, Human Metabolome Gene/Protein Database (MGP) of metabolome - related genes and proteins contains data for over 7300 genes and over 15,500 proteins.	webmaster@metabolomicsworkbench.org.
136	NCI OPEN/DIS 3D	NCI Drug Information System 3D Database	Collection of 3D structures of drugs. The database is an extension of the NCI Drug Information System	National Cancer Institute, Maryland, US	The connection table is just a list of which atoms are connected and how they are connected. The NCI DIS 3D Database was built using the program Chem - X	Partial open access	You may download articles and web pages from this site for your personal, non - commercial use only, provided that you keep intact all authorship, copyright and other proprietary notices. If you use the Metabolomics Workbench, you accept these terms.	http://tccc.iesl.forth.gr/education/local/quantum/molecular_modeling/dis_documents/dis3d.html	The 3D database is being using for 3D pharmacophore searches to discover novel active compounds, Statistical investigations using the 3D distance keys	The connection tables in the MDL SDF format are read into Chem - X and 2D to 3D conversion is done using the Chem - X builder.	3D pharmacophore (https://cactus.nci.nih.gov/ncidb2.2/)	250,250 open structures ready for searching, over 400,000 drugs covered	NA
137	NICEATM Reference Chemical Lists	NICEATM Reference Chemical Lists	Lists of reference chemicals that may be useful for development or validation of new test methods	National Toxicology Program	NA	Open access	Government information at NLM Web sites is in the public domain. Public domain information may be freely distributed and copied, but it is requested that in any subsequent use the National Library of Medicine (NLM) be given appropriate acknowledgement.	https://ntp.niehs.nih.gov/pubhealth/evalatm/test - method - evaluations/refchem/index.html	List of chemicals on website	Lists are downloadable as both Excel spreadsheets and tab - delimited text files.	Androgen Receptor Agonist and Antagonist Chemicals (invitro), Estrogen Receptor Agonist and Antagonist Chemicals (invitro - invivo), Rodent Uterotrophic Bioactivity, skin sensitisation, LLNA Database, occular corrosion and irritation, acute systemic toxicity, skin corrosion and irritation	NA	https://tools.niehs.nih.gov/webforms/index.cfm/main/formViewer/form_id/521/to/niceatm
138	Open TG-GATEs	Toxicogenomics Project-Genomics Assisted Toxicity Evaluation system	Toxicogenomics database that stores gene expression profiles and traditional toxicological data derived from in vivo (rat) and in vitro (primary rat hepatocytes, primary human hepatocytes) exposure to 170 compounds at multiple dosages and time points.	Toxicogenomics Informatics Project - National Institutes of Biomedical Innovation, Health and Nutrition (NIBIOHN) Japan	A dynamic link between the data search system and high - resolution digital pathology image search system is now a publically available feature and the SOP for microarray has been included	Open access	NA	http://toxico.nibiohn.go.jp/english/	Name of the compound or pathological findings by the organs like liver and kidney	Gene expression data linked to phenotype data in pathology finding downloaded as a CEL (*) File	Human (invitro), rat (invivo.invitro) data for liver and kidney pathological data	170 Pharmaceutical compounds	opentggates@nibiohn.go.jp
139	O-GlycBase	O-GlycBase v6.00	O-GlycBase is a revised database of O- and C-glycosylated proteins	Center for Biological Sequence, Technical University of Denmark	Contains information about the glycan involved, species, sequence, literature reference,	Open access	This data set can be used for benchmark studies.	http://www.cbs.dtu.dk/databases/OGLYCBASE/	Available on website	HTML version, plain text file	O - and C - glycosylated proteins.	Version 6.00 has 242 glycoprotein entries. The criteria for inclusion are at least one experimentally verified O - or C - glycosylation site.	kj@cbs.dtu.dk
140	OEHHA Chemical DB	OEHHA Chemical DB	Toxicity criteria on chemicals evaluated by OEHHA	OEHHA is one of six agencies under the umbrella of the California Environmental Protection Agency (CalEPA)	Compilation of health hazard information developed by OEHHA, including reference exposure levels, California public health goals, child - specific reference doses, Proposition 65 safe harbor numbers, soil - screening levels, and fish advisories.	Partial open access	Due to the dynamic nature of the Internet, resources that are free and publicly available one day may require a fee or restricted access the next	https://oehha.ca.gov/chemicals	Search by chemical name, CAS number	Export database as CSV	Hazard identification	NA	laurie.Monserrat@oehha.ca.gov.
141	PACT-F	Preclinical And Clinical Trials Knowledge Base on Bioavailability	PACT-F contains experimental bioavailability results of clinical trials in humans and preclinical trials in animals.	PharmaInformatic Germany	PACT - F is now the largest knowledge base on bioavailability worldwide.It contains 8296 records, which describe in detail the results of clinical trials in humans and preclinical trials in animals	Restricted	NA	http://www.pharmainformatic.com/html/pact - f.html	NA	NA	PACT - F has been used to develop computational models to predict human oral bioavailability.	PACT - F contains the knowledge from more than 5000 scientific research articles related to bioavailability.	prediction - service@pharmaInformatic.com <prediction - service@pharmaInformatic.com>;
142	PANTHER	Protein ANalysis THrough Evolutionary Relationships	Classification System was designed to classify proteins (and their genes) in order to facilitate high-throughput analysis.	National Human Genome Research Institute and the National Science Foundation, and maintained by the Thomas lab at the University of Southern California.	NA	Open access	Gene Ontology Consortium data and data products are licensed under the Creative Commons Attribution 4.0 Unported License.	http://www.pantherdb.org/data/	Search gene list analysis, browse ontologies via molecular function, biological process, cellular componenets, protein class, pathway, species, sequence search	HMMER format	Gene ontology	15524 PANTHER™ families, 79562 subfamilies, 177 pathways, 3092 pathway components, 54198 sequence associated to pathways - references captured for the pathways, PANTHER™ Protein Class (version 13.1, released 2018 - 02 - 03) 255 total term	pantherfeedback@yahoo.com.
143	Pharos	Pharos	Collating protein information to shed light on the druggable genome	IDG Project, NIH	The goal of the IDG program is to shed light on poorly characterized proteins that can potentially be modulated using small molecules or biologics.	Open access	Government information at NLM Web sites is in the public domain. Public domain information may be freely distributed and copied, but it is requested that in any subsequent use the National Library of Medicine (NLM) be given appropriate acknowledgement.	https://pharos.nih.gov/idg/index	Small molecule data including approved drug data, bioassay data, protein data including protein-protein interaction data, disease data from OMIM and disease ontology, genomic data, phenotypic data, ontologies	README, PDF, CSV, GZ	Druggable genome	1, 970 targets, 1, 226 datasoure:15,277 drug central indications	pharos@mail.nih.gov
144	PID	Pathway Interaction Database	Free biomedical database of human cellular signaling pathways	U.S. National Cancer Institute, NIH and Nature Publishing Group	NA	Open access	Freely available for everyone	http://www.ndexbio.org/#/user/301a91c6 - a37b - 11e4 - bda0 - 000c29202374	Users can browse the predefined set of pathways or create interaction network maps centered on a single molecule or cellular process of interest, upload long list(s) of molecules, such as those derived from microarray experiments, and either overlay these molecules onto predefined pathways or visualize the complete molecular connectivity map.	Download molecule lists, citation lists and complete database content in extensible markup language (XML) and Biological Pathways Exchange (BioPAX) Level 2 format.	PID data are now available for the research community via the NDEx database, hosted by the Ideker Lab at the UC San Diego School of Medicine	3269 networks	http://www.home.ndexbio.org/contact - us/
145	PK/DB	Pharmacokinetics	ADME database	Universidade de São Paulo	Human intestinal absorption (%), F (%), PPB (%), BBB (log BB), Vd (L/kg), Cl (%), T1/2 (h)	Open access	NA	http://miro.ifsc.usp.br/pkdb/index.php	Structure, substructure or molecular fragment query, compound name, molecular formula, PK range searches, CYP450	NA	NA	PK/DB manages 1389 compounds, 4141 pharmacokinetic measurements, including five validated models for in silico ADME prediction	aandrico@ifsc.usp.br
146	Pathway Commons	Pathway Commons	Collection of publicly available pathway data from multiple organisms	Pathway Commons is a collaboration between the Bader Lab at the University of Toronto, the Sander Lab at the Dana - Farber Cancer Institute and Harvard Medical School and the Demir Lab at Oregon Health & Science University.	BioPAX, Pathway Commons is able to provide a detailed representation of a variety of biological concepts including: Biochemical reactions; gene regulatory networks; and genetic interactions; transport and catalysis events; and physical interactions involving proteins, DNA, RNA and small molecules and complexes.	Open access	All of the data provided by Pathway Commons is free!	http://www.pathwaycommons.org/	Search for collection of pathways, PCViz (genes and their interactions)	Formats - BioPAX, Simple interaction format, gene set database	Data sources - Reactome, NCI Pathway Interaction Database: Pathway, PhosphoSitePlus, HumanCyc, HPRD, PANTHER Pathway, Database of Interacting Proteins, BioGRID, IntAct, BIND, CORUM, MSigDB, miRTarBase, DrugBank, Recon X, CTD, KEGG Pathway, Small Molecule Pathway Database, Integrating Network Objects with Hierarchies, NetPath, WikiPathways, ChEBI, SwissProt, UniChem	Over 1, 400 pathways; 687,000 interactions	pc - info@pathwaycommons.org
147	PCD	Pathway Crosstalk Database	Determined crosstalk between pathways and components based on protein interactions and regulations	Centre for Computational Science & Engineering, NUS	PCD includes detailed information about cross - talking partners, their mediators, cross - talking event, cross - talking diagrams, and relevant references	Partial open access	NA	http://bidd.nus.edu.sg/group/PCD/PCD.asp	Search by pathway name and biological process	PNG file	Link to other pathway databases KEGG, cell signalling technology, Ambion, Biocarta	PCD currently contains 137 crosstalk records, covering 89 signaling pathways and components, and 78 diseases and biological processes.	phacyz@nus.edu.sg
148	PharmGKB	Pharmacogenomics Knowledge Base	Interactive tool for researchers investigating how genetic variation affects drug response	US NIH	PharmGKB exchanges data with Drugbank, dbSNP, the CYP alleles database, and HuGE Navigator. Data is imported from HGNC, Entrez, and UCSC Golden Path.	Open access	PharmGKB data is licensed under a Creative Commons Attribution - ShareAlike 4.0 International License.	https://www.pharmgkb.org/	Search for a molecule, gene, variant, or combination	Dosing guidelines (ZIP format), pathways (TSV), drug label (ZIP)	Genetic variation affects drug response	Drugs (645), pathways (132), dosing guidelines (100), drug labels (509), Clinical annotations - 3902, very important Pharmacogenes (65), Variant annotations - 20,907	https://www.pharmgkb.org/feedback
149	PSP	PhosphoSitePlus	Comprehensive information and tools for the study of protein post-translational modifications (PTMs) including phosphorylation, ubiquitination, acetylation and methylation	Cell Signaling Technology	Database of observed post-translational modifications in human and mouse proteins	Open access	PhosphoSite, created by Cell Signaling Technology is licensed under a Creative Commons Attribution - NonCommercial - ShareAlike 3.0 Unported License	https://www.phosphosite.org/homeAction.action	Search by protein or substrate	Multiple formats	Post Translational Modifications	Proteins (54,272), PTMs, all types (553,854), PTMs, low - throughput (LTP) methods (24,086), PTMs, high - throughput (HTP) MS/MS (542,815), MS peptides (2,512,785), Number curated papers (22,260)	EditorPhosphoSite@cellsignal.com
150	PROMISCUOUS	PROMISCUOUS	Protein-protein and drug-protein interactions, drug repositioning and further analysis	Charité Berlin, Structural Bioinformatics Group	Contains three different types of entities: drugs, proteins and side - effects as well as relations between them	Open access	This work is licensed under a Creative Commons Attribution - Noncommercial - Share Alike 3.0 Unported License	http://bioinformatics.charite.de/promiscuous/	Search by drug, target, pathway	Complex relations among drugs, targets, side effects by network visualisation	Drug, target, pathway	Proteins (10,208,308) drugs and druglike compounds (25,170), drugs with targets (5,258), targets with drugs (6,548), drug - target interactions (23,702), drugs with side - effects (1, 037), side - effects with associated drugs (1450), drug - side - effects relations (74,276), protein - protein interactions (104,058), EC classified targets (3,441), targets with PDB - structure (3,629), drugs mappe…	joachim.eichborn@charite.de
151	PDB	Protein Data Bank	The Protein Data Bank (PDB) is a crystallographic database for the three-dimensional structural data of large biological molecules, such as proteins and nucleic acids.	Brookhaven National Laboratories (BNL) 1971	It uses Java Web Start applications for 3D visualization	Open access	Data files contained in the PDB archive (ftp://ftp.wwpdb.org) are free of all copyright restrictions and made fully and freely available for both non - commercial and commercial use.	http://www.rcsb.org/pdb/home/home.do	Search by categories like organism, taxonomy, x-ray resolution, polymer type, SCOP classification, protein stoichiometry, Uniprot molecule name, experimental method, enzyme calssification, protein symmetry, membrane proteins, sequences, ligands, drug and drug targets, annotations.	CSV	The PDB archive is updated weekly.	45207 Distinct Protein Sequences, 40117 Structures of Human Sequences, 10442 Nucleic Acid Containing Structures	http://www.rcsb.org/pdb/home/contactUs.do
152	Phospho.ELM	Phospho.ELM	Database of experimentally verified phosphorylation sites in eukaryotic proteins	EMBL Heidelberg	A database of S/T/Y phosphorylation sites	Partial open access	The data in phospho.ELM should not be used or shared for any commercial purposes and should not be distributed to a third party without prior consent. Please read the full Phospho.ELM academic license agreement (pdf).	http://phospho.elm.eu.org/	A new BLAST search tool, complementary to retrieval by keyword and UniProt accession number, allows users to submit a protein query (by sequence or UniProt accession) to search against the curated data set of phosphorylated peptides.	FASTA, CSV	The database entries have hyperlinks to easily access further information from UniProt, PubMed, SMART, ELM, MSD as well as links to the protein interaction databases MINT and STRING	8,718 substrate proteins covering 3,370 tyrosine, 31, 754 serine and 7,449 threonine instances (including data from high - throughput experiments).	phospho@elm.eu.org.
153	Phospho3D	Phospho3D	Phospho3D is a database of three-dimensional structures of phosphorylation sites which stores information retrieved from the Phospho.ELM database and which is enriched with structural information and annotations at the residue level	INSERM, France	NA	Open access	List of the PDB files present in the database is available as a text file.	http://phospho3d.org/	P3Dscan allows to run a PDB-formatted protein structure against the dataset of phosphorylation site 3D zones collected in the phospho3D database	Only 3D matches with rmsd <= 0.5 Å and including at least four residue pairs are retained. A list of the PDB files present in the database is available as a text file.	Phosphorylation of specific protein	Mapped phospho.ELM instances - 1770 (539*), distinct PDB files - 2083, distinct PDB chains - 2158, total number of instances on structure - 5387 (1977*), total number of instances on structure per residue type - 2240 S, 987 T, 2160 Y	andreas.zanzoni @ inserm.fr
154	RITA	Registry of Industrial Toxicology Animal-data	Collection of historical data of control animals used on rodent carcinogenicity studies from different laboratories in a consistent manner	Fraunhofer Institute for Toxicology and Experimental Medicine	Communication platform for the conduct, evaluation and assessment of rodent carcinogenicity studies, including study design, technical procedures, diagnostic approaches, development of the database hardware platform, recognition by regulatory agencies and more	Partial open access	NA	https://reni.item.fraunhofer.de/reni/public/rita/	goRENI is the diagnostic tool of the RITA group featuring easy access to diagnostic terms, diagnostic criteria, images of lesions and a collection of references.	NA	Rodent carcinogenecity	Number of studies - rats (190), mice (122), hamsters (5), number of primary tumors - rats (30147), mice (9664), hamsters (909), number of animals - rats (19,628), mice (10,782), 500 (hamsters), number of pre-neoplastic lesions - rats (34,332), 5,535 (mice), 1, 636 (hamsters), total number of cases (including metastases) - 74,242 (rats), 39,393 (mice), 2,921 (hamsters)	rita.info@item.fraunhofer.de
155	REACTOME	REACTOME	Human pathway and reaction database	Ontario Institute of Cancer Resaerch (OICR), NYU Langone Health (NYULH), EMBL-EBI, OHSU	Database of human pathways and processes, The Reactome data model include transformations of entities such as transport from one compartment to another and interaction to form a complex, as well as the chemical transformations of classical biochemistry.	Open access	Reactome is an open source and open access resource, available to anyone. Usage of Reactome material is covered by two Creative Commons licenses:	https://reactome.org/	Pathway browser available and search interface, showing term auto suggestion, grouping of results and highlighting of search terms in the results. The check boxes along the left side of the results page allow results to be further limited by species, data type, subcellular location and other parameters	Formats include Word, PDF, SBML, SBGN, BioPAX 2,BioPAX 3.	Pathways in 17 other species are computationally inferred from the human pathways	Version 66 released - 2244 Human Pathways, 12047 - Reactions, 10778 - Proteins, 1948 - Small Molecules, 28829 - Literature References	help@reactome.org
156	RefSeq	NCBI Reference Sequence Database	Comprehensive, integrated, non-redundant, well-annotated set of sequences, including genomic DNA, transcripts, and proteins.	National Center for Biotechnology Information, U.S. National Library of Medicine	RefSeq genomes are copies of selected assembled genomes available in GenBank	Open access	Government information at NLM Web sites is in the public domain. Public domain information may be freely distributed and copied, but it is requested that in any subsequent use the National Library of Medicine (NLM) be given appropriate acknowledgement.	https://www.ncbi.nlm.nih.gov/refseq/	NA	NA	RefSeq is accessible via BLAST, Entrez, and the NCBI FTP site	RefSeq Release 85 is available for FTP, proteins - 121, 138,769, transcripts - 23,838,836, organisms - 84,276	https://www.ncbi.nlm.nih.gov/home/about/contact/
157	FeDTex/RepDose	RepDose	The database for the analysis of relationship between chemical function groups/categories and target organs in repeated dose studies.	Fraunhofer ITEM	The database of NOELs/LOELs in repeated dose studies	Partial open access	The full content of RepDose is now distributed commercially through a collaboration with MN - AM (Molecular Networks - Altamira).	http://fraunhofer - repdose.de/	The query form consists of four parameter group-Chemical parameter, Physical parameter, Study parameter, Target/effect parameter	PDF	Repeated dose toxicity, The toxicity of these chemicals is documented in about 3100 studies, carried out in rats, mice or dogs with oral or inhalation exposure	364 chemicals investigated in 1018 studies which resulted in a total of 6002 specific effects. subacute to chronic toxicity and currently contains about 930 chemicals. FeDTex will enable the evaluation of reproductive toxicity data, in particular NOELs/LOELs on fertility and developmental effects, of presently 100 chemicals.	info@repdose.de
158	RTECS	Registry of Toxic Effects of Chemical Substances	Database of toxicity information compiled from the open scientific literature without reference to the validity or usefulness of the studies reported.	Canadian Centre for Occupational Health and Safety	Specific numeric toxicity values such as LD50,LC50,TDLo, and TCLo are noted as well as species studied and the route of administration used.	Restricted	NA	https://www.cdc.gov/niosh/rtecs/default.html	NA	NA	Primary irritation, mutagenic effects, reproductive effects, tumorigenic efefcts, acute toxicity, multiple dose toxicity	OSHA has designated RTECS as a primary source for toxicity data for Material Safety Data Sheets in its Hazard Communications Rule. RTECS has grown to include more than 160,000 chemicals.	rtecsfile@symyx.com.
159	RiskIE database	The Risk Information Exchange	Database tracking in-progress and recently completed chemical risk assessments and toxicity	Toxicology Excellence for Risk Assessment (TERA)	RiskIE was created in 2007 by TERA to foster communication about in progress human health risk assessment work.	Partial open access	Copy right	https://www.tera.org/Alliance%20for%20Risk/RiskIE.htm	Search by chemical name	Projectes involved (project type and descriptions)	RiskIE updated the risk data collection model to become the first chemical risk database truly open for global participation	RiskIE tracks over 5100 in progress or recently completed toxicology and risk assessment projects being conducted by 24 different organizations in 13 different countries.	NA
160	Super Toxic	Super Toxic	A comprehensive database of toxic compounds.	Structural Bioinformatics Group, Institute of Physiology, Charité (Cbf)	A connection to the KEGG database is available to allow the identification of those pathways the searched compounds are involved in	Open access	This work is licensed under a Creative Commons Attribution - Noncommercial - Share Alike 3.0 Unported License.	http://bioinformatics.charite.de/supertoxic/index.php?site=home	Search options like name, CAS number, molecular weight, properties, or measured values of toxicity.	Download all toxins as CSV	Toxin search	The current version of this database compiles approx. 60,000 compounds with about 100,000 synonyms. These molecules are classified according to their toxicity based on more than 2,500,000 measurements.	mathias.dunkel@charite.de
161	SAR Carcinogenicity Database	SAR Carcinogenicity Database	Validated chemical structures and summarised cancer endpoints.Data from FDA CDER, FDA CFSAN, NTP, CCRIS, CPDB	Leadscope	Helpful for read - across of potentially carcinogenic chemicals as well as for training predictive models	Restricted	NA	http://www.leadscope.com/product_info.php?products_id=65	Search by chmeical name, SMILES etc	NA	3,598 compounds with 11, 538 test results, carcinogenicity study - ◦Rat male - 1, 774 compounds, ◦Rat female - 1, 725 compounds, ◦Mouse male - 1, 640 compounds, Mouse female - 1, 675 compounds	The database includes 3,598 compounds with 11, 538 test results	info@leadscope.com
162	SAR Genetox Database	SAR Genetox Database	Comprehensive high quality genetic toxicity database with validated chemical structures to be used as a resource for preparing training sets for predictive systems creation	Leadscope	Provides structures in SAR, neutral and tested forms, Provides compound - level calls for 46 genetic toxicity endpoints, 33 bacterial mutagenesis endpoints, 4 in vitro mammalian mutagenesis endpoints, 5 in vitro chromosome aberration endpoints, 6 in vivo micronucleus endpoints	Restricted	NA	http://www.leadscope.com/product_info.php?products_id=77	Search by chmeical name, SMILES etc	NA	Genotoxicity	The database includes 11, 028 compounds with 179,732 test results from FDA CDER NDA, FDA CFSAN FCN, NTP, CCRIS	info@leadscope.com
163	SIDER	Side Effect Resource	Information on marketed medicines and their recorded adverse drug reactions	EBI, biobyte solutions GmbH.	The information is extracted from public documents and package inserts. The available information include side effect frequency, drug and side effect classifications as well as links to further information, for example drug–target relations.	Partial open access	Except as otherwise noted, this work is licensed under a Creative Commons Attribution - Noncommercial - Share Alike 4.0 License. For commercial use or customized versions, please contact biobyte solutions GmbH. The content of this database of side effects (adverse drug reactions) is intended for educational and scientific research purposes only. It is not intended as a substitute for professional…	http://sideeffects.embl.de/	Search for drugs or side effects or the list of drug lists and side effects given	All files - TSV	Drug side effects	Number of drugs - 1430, no of side effects - 5868, of drug - SE pairs - 139756, pairs with frequency information - 39.9%, Number of drug–side effect pairs in different frequency ranges - Drugs (55730), placebo (10748)	michael.kuhn@gmail.com
164	SMPDB	The Small Molecule Pathway Database	Interactive, visual database for small molecule pathways found in humans to support pathway elucidation and pathway discovery in metabolomics, transcriptomics, proteomics and system biology	The Metabolomics Innovation Centre (TMIC), Wishart Research Group, Alberta	A new pathway drawing tool called PathWhiz included	Open access	NA	http://smpdb.ca/	ChemQuery search, Mol.wt search, Sequence search and Text search	Pathways downloaded in SBML and SBGN format	Small molecules pathways databases	Total number of normal metabolic pathways - 27876, total number of drug action pathways - 404, total number of drug metabolism pathways - 64, total number of disease pathways - 20251, total number of signaling pathways - 24, total number of protein pathways - 63, total number of physiological pathways - 8, total number of pathways - 48690, total number of drugs (non - redundant) - 696, total numb…	http://feedback.wishartlab.com/?site=small molecule pathway database
165	STITCH	Search Tool for Interactions of Chemicals	STITCH is a database of known and predicted interactions between chemicals and proteins	EMBL, SIB, CPR - NNF Center of protein research, KU, and UZH	The interactions include direct (physical) and indirect (functional) associations; they stem from computational prediction, from knowledge transfer between organisms, and from interactions aggregated from other (primary) databases	Partial open access	For non - profit (academic) institutions, the STITCH license is free of charge. To commence with academic licensing,	http://stitch.embl.de/	Search by ITEM name, organism, multiple names, Chemical structure (SMILES, upload a file), amino acid sequence,	a bitmap image - PNG, vector graphics - SVG, Tabular text output - TSV, XML summary, protein sequences - MFA - multiple FASTA format, protein annotations - a tab delimited files	Drug - Protein interaction	The STITCH database currently covers 9'643'763 proteins from 2'031 organisms, 0.5 M chemicals, 1.6 bn interactions	mkuhn@embl.de
166	STEP	Safety & Toxicity of Excipients For Paediatrics	User-designed resource that compiles the safety and toxicity data of excipients that is scattered over various sources and presents it in one freely accessible source	European Paediatric Formulation Initiative, United States Formulation initiative	It holds (1) General Information, (2) Clinical Data, (3) Non - Clinical Data, (4) In Vitro Data, (5) Regulatory References and (6) Reviews in relation to the safety and toxicity of excipients	Restricted	Become a member	http://www.eupfi.org/	The STEP database allows searching "FOR" excipients and "BY" excipients. Search by excipient name, CASRN, Synonyms, functions. Search for study types, age category, route of exposure /administration, function & search by effect	Export to Excel or PDF available	NA	NA	admin@eupfi.org
167	Super Target	Super Target	Super Target is a database developed in the first place to collect informations about drug-target relations. Supertarget: an extensive web resource for analyzing 332828 drug-target interactions.	Structural Bioinformatics Group, Berlin	Separate section is dedicated to a special soubgroup of the the targets - the cytochromes (CYPs) P450. All these entities are connected between each other through drug - protein, protein - protein and drug - side - effect relations and include rich annotation about the source, ID's, physical properties, references and much more.	Open access	This work is licensed under a Creative Commons Attribution - Noncommercial - Share Alike 3.0 Unported License.	http://bioinf.charite.de/supertarget/index.php?site=drugs	search by drug (name, PubChem Id, ATC-code, side -effects) target (name, EC-number Uniprot ID, Accession number, PDB ID, KEGG target ID), pathways, ontologies, CYP450s	Save to basket	SuperTarget is one of the largest resources of validated drug–target interactions including quantitative data.	database contains >6,000 target proteins, which are annotated with >330,000 relations to 196,000 compounds (including approved drugs); the vast majority of interactions include binding affinities and pointers to the respective literature sources.	robert.preissner@charite.de
168	SEFREC	Serum Free Cell Lines	Interactive database about serum free medias and cell lines	3R Research Foundation, Switzerland	This interactive database simplifies the search for current serum free cells and serum free medias.	Partial open access	Registration required to access the contents	http://www.sefrec.com/	Search by media, cell lines, producer	NA	serum free database	products, product numbers, contact information and so on	admin@sefrec.com
169	SM2miR	Curated small molecules effects on RNA expression	Experimentally validated small molecules' effects on miRNA expression in 20 species from the published papers	Harbin Medical University	NA	Open access	SM2miR is offered to the public as a freely available resource.	http://210.46.85.180:8080/sm2mir/index.jsp	Search by miRNA (Low throughput, high-throughput experiment), species, miRNA, small molecules	Excel file	drugs effect on miRNA	2925 relationships between 151 small molecules and 747 miRNAs in 17 species after manual curation from nearly 2000 articles.	lixia@hrbmu.edu.cn
170	SwissADME	SwissADME	Compute physicochemical descriptors as well as to predict ADME parameters, pharmacokinetic properties, druglike nature and medicinal chemistry friendliness of one or multiple small molecules to support drug discovery	Swiss Institute of Bioinformatics	NA	Open access	NA	http://www.swissadme.ch/	Paste SMILES or draw a structure, selct drugs categories, databases categories	Data can be exported by PDF, JPG, CSV, e - mail	ADME	NA	http://www.swisstargetprediction.ch/contact.php
171	SwissSimilarity	SwissSimilarity	Ligand-based virtual screening of several libraries of small molecules. using different approaches.	Swiss Institute of Bioinformatics	Molecule libraries were taken from Drugbank, ChEMBL, ChEBI, GLASS, HMDB, ZINC	Open access	SwissSimilarity is provided free-of-charge in the hope that it will be useful.	www.SwissSimilarity.ch	Paste SMILES or draw a structure, selct drugs categories, databases categories	Data can be exported by PDF, JPG, CSV, e - mail	ligand - based virtual screening	Drugs (7216), bioactive compounds (748310), Commercially available, sigma (285'000'000)	http://www.swisstargetprediction.ch/contact.php
172	SwissTargetPrediction	SwissTargetPrediction	Predict the targets of a small molecule	Swiss Institute of Bioinformatics	Using a combination of 2D and 3D similarity measures	Open access	free-of-charge in the hope that it will be useful.	www.SwissTargetPrediction.ch	choose an organism Homosapiens, Mus musculus, rattus norvegicus, Bos taurus, Equss caballus, Paste a SMILES in this box, or draw a molecule	Data can be exported by PDF, JPG, CSV, e - mail	Drug Target	Using a combination of 2D and 3D similarity measures, it compares the query molecule to a library of 280'000 compounds active on more than 2000 targets of 5 different organisms	http://www.swisstargetprediction.ch/contact.php
173	SwissBioisotere	SwissBioisotere	Knowledgebase of molecular replacements, useful for compound optimization in drug design.	Swiss Institute of Bioinformatics	SwissBioisostere provides information on more than 4.5 million molecular substructural replacements that have been extracted from literature.	Open access	free-of-charge in the hope that it will be useful.	www.SwissBioisostere.ch	Fragments can be uploaded or drwn using marvin sketch, SMILES	Data can be exported by PDF, JPG, CSV, e - mail	Bioisostere	As of August 2012, the database contains 21 293 355 datapoints corresponding to 5 586 462 unique replacements that have been measured in 35 039 assays against 1948 molecular targets representing 30 target classes. The underlying data of this database have been mined from the ChEMBL database (currently version 17). Visualization plugins PyMOL and Chimera plugins available	http://www.swisstargetprediction.ch/contact.php
174	SwissDock (S3DB)	SwissDock	Predict the molecular interactions that may occur between a target protein and a small molecule.	Swiss Institute of Bioinformatics	Propose a binding mode for a ligand, Generate a complex to perform subsequent calculations, Design inhibitors for the target of your choice	Open access	free-of-charge in the hope that it will be useful.	www.SwissDock.ch	Search by target protein name or PDB code.	Download structures in PDB and CHARMM format, as well as Mol2 format for ligands.	drug - protein interactions	NA	http://www.swisstargetprediction.ch/contact.php
175	SwissSidechain	SwissSidechain	Structural and molecular mechanics database of hundreds of non-natural amino-acid sidechains that can be used to study in silico their insertion into natural peptides or proteins.	Swiss Institute of Bioinformatics	Structural files (pdb, mol2,SMILES) for 230 sidechains (both D and L) can be found together with PyMOL and UCSF Chimera plugins to insert them into existing peptide or protein structures.	Open access	free-of-charge in the hope that it will be useful.	https://www.swisssidechain.ch/index.php	Search by families, physicochemical properties, summary tables in pdf	Files downloaded in PDB, MOL2,2D structure (PNG) etc	side chains	230 sidechains
176	SwissParam	SwissParam	Topology and parameters for small organic molecules compatible with the CHARMM all atoms force field	Swiss Institute of Bioinformatics	The data are derived from the Merck Molecular ForceField (MMFF). Dihedral angle terms are taken as is, while only the harmonic part of the bond, angle and improper terms are retained. Charges are taken from MMFF. Van der Waals parameters are taken from the closest atom type in CHARMM22.	Open access	free-of-charge in the hope that it will be useful.	www.SwissParam.ch	Molecule in mol2 format with ALL hydrogens and 3D coordinates	NA	Merck Molecular ForceField	NA	http://www.swisstargetprediction.ch/contact.php
177	topPTM	Post Translational Modifications on transmembrane protein with structural Topology	Integrates experimentally verified post-translational modifications (PTMs) from available databases and research articles, and annotates the PTM sites on transmembrane proteins with structural topology	Computational Systems Biology Lab, Yuan Ze University	The experimentally verified PTMs are mainly collected from public resources including dbPTM, Phospho.ELM, PhosphoSite, OGlycBase, and UbiProt. For transmembrane proteins, the information of membrane topologies is collected from TMPad, TOPDB, PDBTM, and OPM.	Open access	topPTM is now freely accessible	http://topptm.cse.yzu.edu.tw/index.php	Swiss-Prot ID/AC search, PDB ID search, Keywords search, Search by Protein Sequence (FASTA format)	Download page text format	Post Translational Modifications on transmembrane protein	Experimental TM protein - 5394, potential TM protein - 69402, PTM instance Type - 164, experimental PTM instances - 52105	francis@saturn.yzu.edu.tw
178	Toxline	Toxicology Literature Online	TOXLINE is a bibliographic database with an assortment of citations from specialised journals and other sources.	NIH, NLM, US	NA	Open access	Government information at NLM Web sites is in the public domain. Public domain information may be freely distributed and copied, but it is requested that in any subsequent use the National Library of Medicine (NLM) be given appropriate acknowledgement.	https://toxnet.nlm.nih.gov/newtoxnet/toxline.htm	Search by single word, CAS, Authors	Available online	all tox based studies	It provides references covering the biochemical, pharmacological, physiological, and toxicological effects of drugs and other chemicals (4 million references)	tehip@teh.nlm.nih.gov
179	Toxygates	Toxygates	Toxygates is an integrated platform for toxicogenomics data analysis	Mizuguchi laboratory at the National Institutes of Biomedical Innovation, Health and Nutrition (NIBIOHN), Osaka, Japan	Toxygates is based on data from the Open TG-Gates database.	Open access	NA	http://toxygates.nibiohn.go.jp/toxygates/	select the species, test type, repeat type and tissue you are interested in, then compounds, pathways etc	CSV	liver and kidney toxicity (rat, human), single or repeat/ toxicogenomics	Heatmap data available, list of compunds numbers not available	kenji@nibiohn.go.jp
180	ToxBank	ToxBank	ToxBank provides a dedicated data warehouse for toxicity data management and modelling, a "gold standards" compound database and repository of selected test compounds, and a reference resource for cells, cell lines and tissues of relevance for in vitro systemic toxicity research	FP7 EU PROJECT SEURAT - 1	List of gold compounds, stem cell lines, liver cell lines, cardiomyocytes, reagents (growth factor, antibodies), suppliers provided on ToxBank wiki (https://wiki.toxbank.net/wiki/Main_Page)	Partial open access	Registration required to access the contents	http://www.toxbank.net/	Access the Toxbank via tabs like dataware house, Tutorials, reports, compound wiki, biowiki, toxbank wiki,	PDF	The ToxBank consortium is developing a series of infrastructure projects to support SEURAT - 1	Hepatic, cardiotoxic and renal toxic compounds	http://www.toxbank.net/contacts
181	ToxCast/ToxRefDB	ToxCast/ToxRefDB	ToxCast is used as a cost-effective approach for efficiently prioritizing the toxicity testing of thousands of chemicals It uses data from state-of-the-art high throughput screening (HTS) bioassay and builds computational models to forecast potential chemical toxicity in humans.ToxRefDB stores data related to ToxCast.	US EPA	ToxCast screens chemicals in over 700 high-throughput assays that cover a range of high - level cell responses and approximately 300 signaling pathways.The ToxCast Dashboard helps users examine high-throughput assay data to inform chemical safety decisions. To date, the ToxCast Dashboard has data on over 9,000 chemicals and information from more than 1, 000 high-throughput assay endpoint componen…	Open access	With respect to documents available from this server, neither the United States Government nor any of their employees, makes any warranty, express or implied, including the warranties of merchantability and fitness for a particular purpose, or assumes any legal liability or responsibility for the accuracy, completeness, or usefulness of any information, apparatus, product, or process disclosed, o…	https://www.epa.gov/chemical - research/toxicity - forecasting	Chemical Abstract Service Registry Number (CASRN), chemical name, chemical category, use category, and physicochemical properties such as the octanol-water partition coefficent (log P). Assays, bioactivity filters available	PDF (https://www.epa.gov/chemical - research/toxicity - forecaster - toxcasttm - data)	700 high-throughput assays that cover a range of high - level cell responses and approximately 300 signaling pathways. Endocrine	ToxCast has data on over 1, 800 chemicals from a broad range of sources including industrial and consumer products, food additives, and potentially "green" chemicals that could be safer alternatives to existing chemicals.	gibbons.dayna@epa.gov
182	TEDX	TEDX	The TEDX List of Potential Endocrine Disruptors identifies chemicals that have shown evidence of endocrine disruption in scientific research	TEDX	NA	Open access	NA	https://endocrinedisruption.org/interactive - tools/tedx - list - of - potential - endocrine - disruptors/search - the - tedx - list	Search by chemical name or CAS number, filters by source, year added, reference	PDF	Potential Endocrine Disruptors	1, 484 chemicals	admin@tedx.org
183	TCGA	The Cancer Genome Atlas	Molecular alterations underlying 206 cases of adult soft tissue sarcomas	National Cancer Institute/National Human Genome Research Institute	TCGA’s analysis of six major types of adult soft tissue sarcomas reveals frequent copy number alterations, low mutational loads, and a diverse array of underlying molecular mechanisms.	Open access	Government information at NLM Web sites is in the public domain. Public domain information may be freely distributed and copied, but it is requested that in any subsequent use the National Library of Medicine (NLM) be given appropriate acknowledgement.	https://cancergenome.nih.gov/	Tissues collected for the study- Breast, CNS, endocrine, GIT, gynecologic, Head and neck, hematologic, skin, soft tissue, thoracic, urologic,	NA	Cancer	Array of molecular alterations underlying 206 cases of adult soft tissue sarcomas	https://livehelp.cancer.gov/app/chat/chat_launch
184	T3DB/Toxic Exposome Database	The Toxin and Toxin Target Database	Detailed toxin data with comprehensive toxin target information	Canadian Institutes of Health Research, Alberta Innovates - Health Solutions, and by The Metabolomics Innovation Centre (TMIC)	The focus of the T3DB is on providing mechanisms of toxicity and target proteins for each toxin	Partial open access	T3DB is offered to the public as a freely available resource. Use and re - distribution of the data, in whole or in part, for commercial purposes requires explicit permission of the authors and explicit acknowledgment of the source material (T3DB) and the original publication (see below). We ask that users who download significant portions of the database cite the T3DB paper in any resulting publ…	http://www.t3db.ca/	Search by toxins or category type	Structures in SDF format, gene sequence in FASTA, XML file	Toxin - toxin - target	3,678 toxins described by 41, 602 synonyms, including pollutants, pesticides, drugs, and food toxins, which are linked to 2,073 corresponding toxin target records. Altogether there are 42,374 toxin, toxin target associations	http://feedback.wishartlab.com/?site=t3db
185	TP53	TP53	Mutation database	Karolinska Institute & Centre de Recherche des Cordeliers (Paris, France)	TP53 cell line compendium, a revised version of TP53 mutation assessor and the last issue of the UMD TP53 database with more than 80,000 TP53 mutants (2017 Release).	Open access	NA	http://p53.fr/	database availbale on website and can be downloadable	Excel file, TSV file	P53 mutations	October 2017 (2017_R2): 80,400 tumors, 6,870 diffreent TP53 variants	http://p53.fr/our - work/contact - us
186	TRMP	Therapeutically Relevant Multiple Pathways Database	Multiple pathways and related therpaeutic targets described in the literatures, the targeted disease conditions, and the corresponding drugs/ligands directed at each of these targets	National University of Singapore	NA	Partial open access	NA	http://bidd.nus.edu.sg/group/trmp/trmp_ns.asp	Search by multiple pathway, disease name, individual pathway	Pathway (on screen)	Pathway	11 entries of multiple pathways, 97 entries of individual pathways, 120 targets covering 72 disease conditions along with 120 sets of drugs directed at each of these targets	phacyz@nus.edu.sg
187	TRANSFORMER	TRANSFORMER	Transformation and transport of xenobiotics in the human body	Structural Bioinformatics Group, Berlin, Germany	It contains the interactions of phase I and II enzymes and drug transporters with drugs, prodrugs, alimentary and Traditional Chinese Medicine compounds	Open access	NA	http://bioinformatics.charite.de/transformer/index.php?site=home	Select the drugs class like prodrugs, drugs, cocktails etc	Java required to view the network analysis	Metabolism of Xenobiotics	Drugs - 2800 Phase - 1 reactions - 4007, phase 2 - 431, Drug - Transporter interactions - 1158, references - more than 105.000, food and herbal ingredients - 350	robert.preissner@charite.de
188	TSAR	Tracking System for Alternative methods towards Regulatory acceptance	Overview of alternative (non-animal) methods that have been proposed for regulatory safety or efficacy testing of chemicals or biological agents such as vaccines	European Commission Joint Research Centre's EU Reference Laboratory for Alternatives to Animal Testing (EURL ECVAM)	TSAR provides information on the method's validation status	Open access	Reuse is authorised, provided the source is acknowledged.	https://tsar.jrc.ec.europa.eu/	Access to a group of featured test methods and, on the main toolbar, a link to the Test Methods Tracking page, where all the methods available through TSAR can by searched by using various search criteria	PDFs	Colour coding for the status of submission, validation, peer - review, recommendation, regulatory acceptance/standards available	Featured test methods like KeratinoSens assay for the testing of skin sensitizers, Monocyte Activation Test, Bioaccessibility testing (Bioelution) of metals, inorganic metals compounds and metals - containing materials: simulated gastric fluid, A new in vitro eye irritation test with a 3D - reconstructed human cornea epithelium, MCTT HCE™	https://tsar.jrc.ec.europa.eu/contact
189	3 R	3 R	A 'one-stop shop' for researchers who need to gain an overview of available 3R resources.	Norecopa, in collaboration with the Animal Welfare Information Center at the US Department of Agriculture in Beltsville, USA	NA	Open access	NA	https://norecopa.no/3r - guide - database	Search by Resources and guidelines name starting A-Z available	Web - based details	3R sources	NA	post@norecopa.no
190	TiPs	Database of Therapeutic Targets in Pathogens	TiPs collects predicted drug targets in 150 pathogen species. The structural details of the drug mode of binding are also provided. Predictions are made using the information coming from drug-target three-dimensional complexes and by exploting the homology relationships of known drug targets with pathogen proteins. Predicted pathogen targets are further annotated with sequence, structural and fun…	Sapienza University of Rome, King Abdullah University of Science and Technology, Fondazione	NA	Open access	NA	http://circe.med.uniroma1.it/tips/	Search by species of interest, genus of interest or uniprot ID	Results can be copied or exported in the form of CSV, Excel, PDF	Organism species - 150 (list available), Organism genera - 79,Predicted targets - 4071 EC classified targets - 1578,Inhibitors - 66 Predicted drug - target complexes: 5153	TiPs currently contains 4071 candidate pathogen target structures thoroughly annotated with both sequence and functional information	albalepore@gmail.com
191	Tox21	Tox21	A database of large-scale in vitro toxicity HTS screening of chemicals	Several federal agencies, NIEHS, FDA & EPA collaboration (2008)	Tox21 tested 10,000 chemicals in triplicates at 15 concentrations against a panel of nuclear receptor and stress response pathway assays, producing more than 50 million data points	Access to tool box required	Government information at NLM Web sites is in the public domain. Public domain information may be freely distributed and copied, but it is requested that in any subsequent use the National Library of Medicine (NLM) be given appropriate acknowledgement.	https://ntp.niehs.nih.gov/results/tox21/index.html	The Tox21 toolbox contains useful tools for accessing and visualizing the Tox21 quantitative high throughput screening (qHTS) 10K library data	text file file	Compound clustering by structure similarity and activity profile similarity across the assays performed to build predictive models for 72 in vivo toxicity end points	The structures and annotations of the Tox21 10K library have been deposited into PubChem (http://www.ncbi.nlm.nih.gov/pcsubstance/?term=tox21).	paules@niehs.nih.gov
192	TTD	Therapeutic Target DB	Information about the known therapeutic protein and nucleic acid targets described in the literature, the targeted disease conditions, the pathway information and the corresponding drugs/ligands directed at each of these targets.	National University of Singapore, Singapore	NA	Partial open access	NA	http://bidd.nus.edu.sg/group/cjttd/	Search for targets, drugs, drugs and targets by disease or ICD Identifier, biomarkers, drug scaffolds. Advance search options also available like Customized search fields include target name, drug name, disease indication, target biochemical class, target species, drug therapeutic class and drug mode of action.Target sequence similarity, drug structural similarity, pathway search. Patients data (…	Downlaod in SDF format and other formats available	links to relevant databases containing information about target function, sequence, 3D structure, ligand binding properties, enzyme nomenclature and drug structure, therapeutic class, clinical development status	2,000 drug resistance mutations in 40 successful, 34 clinical trial, 9 research targets and 104 drug resistance genes associated with 128 approved, 56 clinical trial and 44 research drugs targeting 63 diseases (49 targets of 61 drugs with patient prevalence data) Differential expression profiles and downloadable data of 309 successful and 449 clinical trial targets in 12,615 patients of 70 diseas…	zhufeng@zju.edu.cn
193	UCSF-FDA TransPortal	UCSF-FDA TransPortal	Information on transporters important in the drug discovery	US FDA	Information includes transporter expression, localization, substrates, inhibitors, and drug - drug interactions	Open access	NA	http://transportal.compbio.ucsf.edu/	List of transporters is based on Organs (BBB, Brain, Kidney, liver, placenta, small intestine) with the image, notes, reference and expression data if any. For transporters (Entrez gene link, expression data, substrate information, inhibitor information, clinical-drug drug interaction). Classification based on drugs and its substrate and inhibitors infomation (IC 50 & Ki) given	http://pharmacogenetics.ucsf.edu/gtex/index.html	Glossary of terms used throughout the site availbale	NA	transportal - help@ ucsf.edu
194	UCSD-Nature Signaling Gateway Molecule Pages	UCSD-Nature Signaling Gateway Molecule Pages	UCSD Signaling Gateway Molecule Pages provide essential information on over thousands of proteins involved in cellular signaling. Each Molecule Page contains regularly updated information derived from public data sources as well as sequence analysis, references and links to other databases	National Institute of General Medical Sciences/NIH	NA	Open access	The information and data presented here are freely available to all users	http://www.signaling - gateway.org/molecule/;jsessionid=c6ca4bf1229c85508651b39d48e69567a9885c1fcfaa	search can be based on name/synonym, Molecule Page IDs or IDs from external databases such as GenBank and UniProt.	Import to biology workbench	signalling	nearly 4,000 cellular signaling proteins	webmaster@signaling - gateway.org
195	UbiProt	UbiProt	UbiProt Database project aims to summarise a significant volume of data concerning various protein substrates of ubiquitylation	Ubiquitin Research Group at Central Research Laboratory of Nizhny Novgorod State Medical Academy (Russia).	http://ubiprot.org.ru/	Open access	We have chosen to apply the Creative Commons Attribution (CC BY 4.0) License to all copyrightable parts of our databases.	http://www.uniprot.org/	View all the proteins list is provided, search for protein details available	NA	Ubiquitylation features	NA	ubiprot@gma.nnov.ru.
196	UniProtKB	UniProt	The UniProt Knowledgebase (UniProtKB) is the central hub for the collection of functional information on proteins, with accurate, consistent and rich annotation	EMBL-EBI +SIB Swiss Institute of Bioinformatics +Protein Information Resource (PIR)	UniProtKB consists of two sections: Reviewed (Swiss - Prot) - Manually annotated & Unreviewed (TrEMBL) - Computationally analyzed	Open access	We have chosen to apply the Creative Commons Attribution (CC BY 4.0) License to all copyrightable parts of our databases.	http://www.uniprot.org/uniprot/	Simple search	Download in all the formats FASTA, Tab - seperated, Text, Excel, GFF, XML, list	Proteins	NA	help@uniprot.org
197	Vitic Nexus	Vitic Nexus	Vitic Nexus is a chemical database and information management system. It offers researchers and scientists rapid access to searchable toxicological information	Lhasa Limited	Vitic provides you with over 400,000* toxicity data records for over 20,000* structures and is updated annually with the latest data	Restricted	NA	https://www.lhasalimited.org/products/vitic - nexus.htm	Search by entering structures via Marvin Sketch or molfile, SD file, SMARTS, InChI or CASRN	All formats	the expert review required under ICH M7 or assessment of the skin sensitisation of compounds without the need for animal testing, Endpoints data includes Genetic Toxicity In Vitro, Development Toxicity, Genetic Toxicity In Vivo, Repeated Dose Toxicity, Carcinogenicity, Skin Sensitisation and Skin Irritation, Acute Oral Toxicity	The Vitic Nexud db (V2016.1.0) contains 134,367 bacterial mutagenicity records covering 7992 compounds	https://www.lhasalimited.org/info - request.htm
198	Wiki Pathways	Wiki Pathways	Database of biological pathways	Netherlands Bioinformatics Centre (NBIC) (Netherland Genomics Initiative grant and funding agencies like NIH, National Resource for Network Biology, Maastricht University, Transnational University Limburg (tUL)	Each pathway at WikiPathways has a dedicated wiki page, displaying the current diagram, description, references, download options, version history, and component gene and protein lists	Open access	Registration required to access the contents	https://www.wikipathways.org/index.php/WikiPathways	Search by pathway name, gene or protein name, browse by species, category	Image downlaod option available	genes pathways	WikiPathways (WP) currently covers 1576 pathways from 11 contributors	https://www.wikipathways.org/index.php/Contact_Us
199	Way2Drug	Way2Drug	Way2Drug is a freely available web-resource for academic researchers taking part in different projects aimed to drug research and development and evaluation of chemical toxicity	Department for Bioinformatics, Laboratory for Structure - Function Based Drug Design	It includes web services and software tool - PASS (Prediction of Activity Spectra for Substances) which PASS Online predicts> r 4000 2) GUSAR - QSAR/QSPR models on the basis of the appropriate training sets represented as SDfile contained data about chemical structures and endpoint in quantitative terms 3) ROSC - Pred - rodent organ - specific carcinogenicity prediction on the basis of structural…	Open access	NA	http://www.way2drug.com/GE/index.php	SOMP, DIGEP-Pred, SMP, ROSC-Pred- input via SMILES, Inchi, Use files, JME Molecular editor	PDF and SDF download	drug induced changes of gene expression profile	NA	vladimir.poroikov@ibmc.msk.ru
200	YASARA	Yet Another Scientific Artificial Reality Application	Protein molecular graphics, modeling, and simulation program for Windows, Linux, and Mac OS X	YASARA Biosciences GmbH	NA	Open access	License required	http://www.yasara.org/index.html	Yasara View for molecular graphics, modelling and analysis (free downoad), Yasara Model, Yasara Dynamics, Yasara structure, Yasara NMR module)	NA	Molecular graphics	NA	support @yasara.org
201	AnimAlt ZEBET	Database for Alternative Methods to Animal Experiments of the Centre for Documentation and Evaluation of Alternatives to Animal Experiments (ZEBET)	Database for alternative methods to animal experiments	German National Centre for Documentation and Evaluation of Alternatives to Animal Experiments (ZEBET) at the BfR (Federal Institute for Risk Assessment).	http://www.bfr.bund.de/en/zebet___database_and_information_procurement - 53866.html	Open access	The database AnimAlt ZEBET has been available free of charge on the Internet since 2000.	http://www.bfr.bund.de/en/animalt_zebet___database_for_alternative_methods_to_animal_experiments - 62822.html	149 Methods list available online	Downloadable via PDF	Animal alternatives methods	149 alternative methods are available	https://www.bfr.bund.de/en/contact.html
202	ZINC	ZINC is Not Commercial	Developed to enable ready access to compounds for virtual screening. ZINC contains over 100 million purchasable compounds in ready-to-dock, 3D formats.	Irwin and Shoichet Laboratories in the Department of Pharmaceutical Chemistry at the University of California, San Francisco (UCSF).	ZINC 15,a new research tool for ligand discovery that connects biological activities by gene product, drugs, and natural products with commercial availability	Partial open access	Whereas you are free to share the results of a ZINC search or a screen of molecules from ZINC, you may not redistribute major portions of ZINC without the express written permission of John Irwin chemistry4biology at gmail.com.	http://zinc15.docking.org/	Search by Zinc ID, SMILES, SMARTS or InChi	SMILES, SDF, CSV, XML, JSON	virtual screening	Contains over 230 million purchasable compounds in ready - to - dock, 3D formats. ZINC also contains over 750 million purchasable compounds you can search for analogs in under a minute.	jji@cgl.ucsf.edu.
203	ADME SARfari	ADME SARfari	Web resource that enables comparative analyses of drug-disposition genes	EMBL-EBI	Small molecules with ADME, proteins responsible for the metabolism and transport of molecules; available pharmacokinetic (PK) data; protein sequences of ADME - related molecular targets for pre-clinical model species and human; alignments of the orthologues including information on known SNPs (Single Nucleotide Polymorphism) and information on the tissue distribution of these proteins	Open access	EMBL-EBI promotes open science through its mission to provide freely available online services, database and software relating to data contributed from life science experiments to the largest possible community.	https://www.ebi.ac.uk/chembl/admesarfari	The different sections are Homepage, Orthologues, Tissues, Bioactivities, Molecules, Pharmacokinetics and About. The user is free to search or draw any chemical structure and can predict PK properties	Data export with the help of CSV file	ADME	Predict likely ADME targets for an input molecule. Find ADME targets similar to an input FASTA sequence. Find ADME targets related to text terms. Find pharmacokinetic data relating to an input target, sequence or text term. Find activity/pharmacokinetic data for an input molecule or related compounds (via a similarity/substructure search). Match expression levels in human tissues for found targets	ku.ca.ibe@opj
204	DIDB	Metabolism and Transport Drug Interaction Database	The DIDB has the largest manually curated collection of in vitro and in vivo data related to drug interactions in humans	University of Washington’s Department of Pharmaceutics	The DIDB Platform integrates experimental conditions and results of DDI studies from peer - reviewed journal articles referenced in Medline, FDA Prescribing Information, and NDA Reviews. Pharmacokinetic profiles of drugs, QT prolongation data, including results of TQT studies from recent NDAs, as well as Regulatory Guidances and Editorial Summaries/Syntheses are also available.	Restricted	License required	https://www.druginteractioninfo.org/	Ten sets of queries allow users to perform focused searches (Includes -drug, enzyme, transporter, induction and nuclear receptor, AUC-CL changes, in vitro parameters, therapeutic class, QT interval, Pharmacokinetics & other queries) 'Percent AUC or CL with object' used to find in vivo inhibitors of CYP3A4 using the drugs name.	Detailed summary table including the drug name, PK, enzyme, transporters, DDI risk level with the export to Excel or word format available	Drug interaction	15,691 Citations, 304 NDAs	didbase@ u.washington.edu
205	e-PK gene	e-PK gene	The tool integrates information from the literature, public repositories, reference textbooks, product prescribing labels and clinical review sections of new drug approval packages	University of Washington’s Department of Pharmaceutics	The database helps scientists to mine pharmacokinetic and pharmacodynamic information for drug - metabolising enzymes and transporters, and provides access to available quantitative information on drug exposure contained in the literature	Restricted	License required	https://www.druginteractioninfo.org/	initial searching based on compound (or metabolite), gene or population. Selection of a search category retrieves a list of all available options	Export to Excel or word format available	Pharmacogenetics	It allows in - depth analysis of the impact of genetic variants of enzymes and transporters on pharmacokinetic responses to drugs and metabolites. (2332 citations and 40NDAs)	imaj@uw.edu
206	OI-DDI	Organ Impairment and Drug-Drug Interaction	Database of pharmacokinetic drug exposure data from publicly available renal and hepatic impairment studies presented together with the maximum change in drug exposure from drug interaction inhibition studies.	University of Washington’s Department of Pharmaceutics	Data available from published articles curated into the University of Washington Metabolism and Transport Drug Interaction Database publicly available new drug application (NDA) reviews, and FDA - approved labels from Drugs@FDA (http://www.accessdata.fda.gov/ scripts/cder/drugsatfda/)	Restricted	License required	https://www.druginteractioninfo.org/	Search by drug and organ	NA	Organ impairment	271 COMPOUNDS, Hepatic impairment and renal impairment	didbase@ u.washington.edu
207	hERG Central	hERG Central	Database to store, retrieve, and analyze compound-human ether-à-go-go related gene channel interactions to facilitate cardiotoxicity assessment in drug development	John Hopkins University	Based on experimental data obtained from a primary screen by electrophysiology against more than 300,000 structurally diverse compounds.	Restricted	License required	http://www.hergcentral.org/	Currently, hERGCentral has annotated datasets of more than 300,000 compounds including structures and chemophysiological properties of compounds, raw traces, and biophysical properties.	The system enables a variety of query formats, including searches for hERG effects according to either chemical structure or properties, and alternatively according to the specific biophysical properties of current changes caused by a compound	NA	More than 300,000 compounds	minli@jhmi.edu
208	Tox-Database.net	Tox-Database.net	Data describing chemical triggered in vitro cardiac ion channels inhibition	Faculty of Pharmacy Jagiellonian University Medical College	Database containing the drug triggered, in vitro measured cardiac currents inhibition data	Partial open access	NA	http://tox - portal.net/index.html	Search by drug name, SMILES	Multiple channels data (Ica, Ikr, Ina)	Cardiotoxicity	NA	spolak@cm - uj.krakow.pl
209	OCHEM	Online Chemical Modeling Environment	The database of experimental measurements and the modeling framework	EU, Institute of Bioinformatics and Systems Biology - Helmholtz Zentrum Muenchen	Data search, calculation and selection of a vast variety of molecular descriptors, application of machine learning methods, validation, analysis of the model and assessment of the applicability domain	Open access	Online Chemical Environment (OCHEM) is a service of Helmholtz Zentrum Muenchen - Deutsches Forschungszentrum fuer Gesundheit und Umwelt (GmbH) (HMGU) provided to the scientific community.	https://www.ochem.eu/home/show.do	Search by substructure, molecule names, by publication where the measurements were referenced, by conditions of experiments, etc.	Batch upload, data export option is available in all the formats	Tox Alerts ToxAlerts: Structural alerts browser also available	2043972 records for 547 properties (with at least 50 records) collected from 12731 sources	info@ochem.eu
210	Path Card	Path card -Pathway Unification database	Human biological pathway unification	Weizmann Institute of science	PathCards is an integrated database of human biological pathways and their annotations, Human pathways were clustered into SuperPaths based on gene content similarity	Partial open access	Copyright © 2019,Weizmann Institute of Science. All Rights Reserved	http://pathcards.genecards.org/	Search by pathway	NA	12 pathway sources included in GeneCards	1289 SuperPath entries, consolidated from 12 sources.	Frida.Belinky@weizmann.ac.il
211	Mal Card	Mal Card	The human disease database	Weizmann Institute of science	MalaCards is an integrated database of human maladies and their annotations, modeled on the architecture and richness of the popular GeneCards database of human genes.	Partial open access	Copyright © 2019,Weizmann Institute of Science. All Rights Reserved	http://www.malacards.org/#	Search by malady	Data can be downloaded	The MalaCards disease database integrates both specialized and general disease lists, including rare diseases, genetic diseases, complex disorders and more.	19547 disease entries, consolidated from 76 sources	doron.lancet@weizmann.ac.il
212	Gene card	Gene card	The human gene database	Weizmann Institute of science	Information on all annotated and predicted human genes. It automatically integrates gene - centric data from ~125 web sources, including genomic, transcriptomic, proteomic, genetic, clinical and functional information.	Partial open access	Copyright © 2019,Weizmann Institute of Science. All Rights Reserved	http://www.genecards.org/	Search by gene name	Data can be downloaded	Genes	Total GeneCards genes - 148,055, hGNC approved genes - 41, 367, disease genes - 13,055, hot genes - 500	Contact us on website
213	OMIM	Online Mendelian Inheritance in Man	An Online Catalog of Human Genes and Genetic Disorders and traits	NHGRI, Institute of genetic medicine and John Hopkins Medicine	With particular focus on the molecular relationship between genetic variation and phenotypic expression	Open access	While the OMIM database is open to the public, users seeking information about a personal medical or genetic condition are urged to consult with a qualified physician for diagnosis and for answers to personal questions.	https://omim.org/about	Search by MIM number and chromosome	NA	23,286 - autosomal, 1, 287 - x - linked, 60 - y - linked, 68 - mitochondrial, totals - 24701	https://omim.org/statistics/entry	https://omim.org/contact
214	PRIDE	PRoteomics IDEntifications	Data repository of mass spectrometry (MS) based proteomics data	European Bioinformatics Institute	Protein and peptide identifications, post-translational modifications and supporting spectral evidence	Open access	EMBL-EBI promotes open science through its mission to provide freely available online services, database and software relating to data contributed from life science experiments to the largest possible community.	https://www.ebi.ac.uk/pride/archive/	Simple search by protein or publication	mzML, mzIdentML, PRIDE XML	Proteomics	10397 projects, 90751 assays	https://www.ebi.ac.uk/support/
215	Nephroseq	Nephroseq	Gene expression in renal disease; integration with clinical data	University of Michigan O'Brien Renal Center	This provides a platform for comparison of differential expression, co - expression, and outlier results for queried genes or gene lists across standardized datasets, and between model systems and human kidney disease.	Partial open access	Registration required to access the contents	https://www.nephroseq.org/resource/login.html	Search and filters available	Download option avaialble	helps to Identify markers of disease progression and treatment response (i.e., biomarkers	26 datasets (1989 samples) Analysis and visualization tools (differential expression, co - expression, outlier, etc.)	support@nephroseq.org
216	RGED	Renal Gene Expression Database	Database of gene expression profiles in kidney disease	Kidney Institute of CPLA, Division of Nephrology, Changzheng Hospital, Second Military Medical University	Gene expression profiles in various kidney - related samples, including renal cell lines, human kidney tissues and murine model kidneys	Open access	Copyright © Wall - Eva 2013 - 2014 Last Update: August 8,2014	http://rged.wall - eva.net/	Search by gene and disease	The heat map shows the clustering results of the gene expression pattern comparison	gene expression profiles in kidney disease, datasets from NCBI Gene Expression Omnibus	RNA - seq - 55, DNA microarray - 5,299, sample type - Cell Lines - 101, Tissues - 5,253	maozhiguo93@126.com
217	HKUPP	Human Kidney and Urine Proteome Project	Protein expression in normal urine and normal or diseased kidney	Human Proteome Organisation	NA	Partial open access	Copyright (C) 2007 KHUPP. All Rights Reserved.	http://www.hkupp.org/index.htm	Search for proteins in kidney structures (glomerulus, human medulla) and urine	Enables viewing two - dimensional gels and query fractions	kidney proteins	NA	info@hkupp.org
218	UPB	Urinary Protein Biomarker Database	Human and Animal Urine Protein Biomarker Database	NA	Candidate protein biomarkers in urine, >400 reports on human and animals, 819 human biomarkers, 33 animal biomarkers	Open access		http://bmicc.cn/web/share/search/hupd	NA	NA	Urine protein biomarker	553 and 275 records compiled from 174 and 31 publications of human and animal studies	gaoyouhe@pumc.edu.cn.
219	UPdb	Urinary Peptidomics and Peak-maps	Urinary peptides modified in disease	BHF Glasgow Cardiovascular Research Centre, University of Glasgow	NA	Open access	NA	http://www.padb.org/updb/	Search by detection methodology and disease	Export section available	Urinary Peptidomics	UPdb currently lists 2490 unique peaks/ion species from 1172 nonredundant SELDI analyses in the mass range of 1500 to 150000. This platform should be used as a global resource to share and exchange primary data derived from SELDI - , MALDI - , MELDI - , CE - , LC - , and other TOF - MS analyses in urinary research	holger.husi@glasgow.ac.uk
220	KUPKB	Kidney and Urinary Pathway Knowledge Base	INSERM U1048,Institut of Cardiovascular and Metabolic Disease	The KUPKB is a collection of omics datasets that have been extracted from scientific publications and other related renal databases	NA	Open access	NA	http://www.kupkb.org/#tab0	Browse the KUPKB via genes, proteins, metabolites and so on, and find transcriptomic, proteomic and metabolomic experimental data	These data can be exported as data tables for use in Taverna and Excel spreadsheets for other forms of analysis.	Kidney OMICS pathways	KUPKB currently comprises 220 data sets (miRNA, mRNA, proteins, and metabolites) extracted from existing publications or databases	NA
221	CKDdb	Chronic Kidney Disease database	EU FP7 project, University of Glasgow	covers multi - omic studies (microRNA, genomics, peptidomics, proteomics and metabolomics) of chronic kidney disease (CKD), disease - related and diseases leading to this trait.	NA	Open access	NA	http://www.padb.org/ckddb/	The database can be accessed by browsing by type of study, sample (page with clinical data), tissue and type of disease	Export in CSV, Excel and PDF format	Kidney disease	No. of total entries with extended information: 12462, no. of unique (non - redundant) molecules: 16922, total no. of samples in Demographics file: 200, no. of unique studies with extended information: 12, total no. of studies in Study reference file/table: 388, no. of unique samples in Demographics file: 200, total no. of molecule entries (redundant): 49733, total no. of unique studies: 388, no.…	ckd.db.imode@gmail.com
222	OECD-QSAR Toolbox	OECD-QSAR Toolbox	OECD	existing profilers and metabolic simulators and addition of new protein binding alerts for skin sensitization according to GHS classification, uNew database - REACH skin sensitisation database (normalized) with curated LLNA data;Alert performance” functionality is improved to account for metabolism	Facilitates the practical application of grouping of chemicals and read - across approaches for data gap filling Data quality score assigned	Partial open access	The OECD encourages the use of its data, publications and multimedia products (sound, image, software, etc.), collectively, the "Material". Unless otherwise stated, the Material is the intellectual property of the OECD and protected by copyright or other similar rights. Some content in the Material may be owned by third parties.	https://www.qsartoolbox.org/	arget chemical by Chemical Name, CAS number, SMILES, drawing the molecule or selecting it from a list	Data matrix in Excel format	Focuses on intrinsic properties of chemicals (mechanism or mode of action, (eco -)toxicological effects). Identification of other chemicals that have the same structural characteristics and/or mechanism or mode of action	QSAR Toolbox version 4.1. Over two million data points, 79 204 total chemicals	http://toolbox.oasis - lmc.org/?section=support
223	US EPA ECOTOX	US EPA ECOTOX	US EPA	Single chemical toxicity data for aquatic life, terrestrial plants and wildlife	NA	Open access	With respect to documents available from this server, neither the United States Government nor any of their employees, makes any warranty, express or implied, including the warranties of merchantability and fitness for a particular purpose, or assumes any legal liability or responsibility for the accuracy, completeness, or usefulness of any information, apparatus, product, or process disclosed, o…	https://cfpub.epa.gov/ecotox/	Chemical, Taxonomic, Effect, Publication Years, Enter either chemical names and/or CAS Registry numbers, kingdom	Report in Word format	database, which provides information on adverse effects of single chemical stressors to ecologically relevant aquatic and terrestrial species.	11655 Chemicals, 12630 species, 48064 references, 919,123 results	ecotox.support@epa.gov.
224	HESS	Hazard Evaluation Support System	National institute of Technology and Evaluation, Japan	Supports the evaluation of repeated dose toxicity by category approach.	NA	Open access	For registering as a user of HESS and HESS DB (standalone version), please click here (It's free!).	http://www.nite.go.jp/en/chem/qsar/hess - e.html	Search by CAS number, chemical name, study number, MOL file, histopathology--> liver or any other organ related, measured data	Excel format	HESS DB has two databases. One is a toxicity knowledge database, which contains information on repeated dose toxicity and toxicity mechanisms. The other is a metabolism knowledge database containing rat metabolism maps and information on absorption, distribution, metabolism and excretion (ADME) in rats and humans.	28 - day RDT toxicity databases. Contains information on repeated dose toxicity of 289 industrial chemicals	https://www.nite.go.jp/cgi - bin/contact/?cid=00000794&lang=1
225	DrugEbility	DrugEbility	EMBL-EBI	Users can survey different types of druggability scores of a given protein structure.	describe a biological target (such as a protein) that is known to or is predicted to bind with high affinity to a drug	Open access	EMBL-EBI promotes open science through its mission to provide freely available online services, database and software relating to data contributed from life science experiments to the largest possible community.	https://www.ebi.ac.uk/chembl/drugebility/structure	Search by name or upload the structure, px ID (SCOP domain) or a PDB code	NA	Also search by 3D domain structure, Protein search and Blast search	Domains: 212919 PDB Codes: 73240 PDB Ligands: 14772 Version: 3.00	https://www.ebi.ac.uk/support/
226	MetaMapTox	MetaMapTox	BASF, Germany	metabolite profiles from rat plasma and comprehensive pharmacological and toxicological data	NA	Restricted	License required	www.basf.com	Identify by list of target organs, comaprison with modes of action (microsomal enzyme induction, peroxisome proliferation, liver cell necrosis, androgen receptor antagonism, steroid synthesis inhibition, aromatase inhibition, estrogen agonism, primary and secondary hypothyreoidism, haemolytic anemia), biomarkers	Link between the results from the metabolite profile with clinical pathology, histopathology, toxicokinetic as well as clinical data of the study	MetaMapTox Screener is based on predictive metabolic panels in rat plasma from 14 - days studies	25 specific and predictive toxicological mode of action (MoA) in eleven different target organs.(Liver - 4, kidney - 3, nervous system - 2, adrenal - 3, thyroid - 2, testis - 1, Endocrine system - 4, others - 6)	ToxOffice@basf.com
227	Kinase SARfari	Kinase SARfari	Chemogenomics workbench focussed on Kinases	EMBL-EBI	Links Kinase sequence, structure, compounds and screening data	Open access	EMBL-EBI promotes open science through its mission to provide freely available online services, database and software relating to data contributed from life science experiments to the largest possible community.	https://www.ebi.ac.uk/chembl/sarfari/kinasesarfari	Search by kinase groups, sub groups, family, binding site, 3D structure, bioactivity, compound search	Download the data in SDF format	Compound similarity and Target keyword and sequence similarity searching available	Kinase domains: 989 Kinase bioactivity datapoints: 1150181 Kinase compounds: 61134	https://www.ebi.ac.uk/support/
228	RGD	Rat genome database	Genetic, genomic, phenotype, and disease data generated from rat research	NIH US Funding, Medical College of Wisconsin	easy access to corresponding human and mouse data for cross - species comparisons	Open access	Attribution 4.0 International (CC BY 4.0), You are free to: Share and adapt	http://rgd.mcw.edu/	Search by genes, QTL, strains, markers, maps, ontologies, sequences, disease model (cancer, cardiovascular, diabetes, immune & inflammatory, neurological, obesity, renal and respiratory) phenotypes and models, genetic models, pathways	FTP downlaod	RGD provides a unique platform for accessing comprehensive disease - associated data for rat, mouse and human.	Genetic, genomic, phenotype, and disease data generated from rat research	http://rgd.mcw.edu/contact/index.shtml
229	ADReCS-Target	Adverse Drug Reaction Classification System-Target profile	Database on ADRs caused by drug interactions with protein, gene and genetic variation	Xiamen University, China	ADReCS - Target is also an update of DITOP database and DART database	Partial open access	ADReCS - Target data are totally FREE for download while login is needed for statistics.	http://bioinf.xmu.edu.cn/ADReCS - Target/index.jsp	Search by ADR term (and synonym), ADR_ID, ADReCS_ID, protein name, UniProt AC, gene symbol, gene Entrez_ID, genetic variation_ID, drug name (and synonym), and DrugBank_ID	Six formats like JSON, XML, CSV, text file, SQL, and ms - Excel	Adverse drug reactions	System Organ Class - 11, All ADRs - 2,257, all Drugs - 662, aDR - Gene Pairs - 63,298, aDR - Variation Pairs - 2613, aDR - Protein Pairs - 1710	appo@xmu.edu.cn
230	Bgee	Gene Expression data in animals	Bgee is a database to retrieve and compare gene expression patterns in multiple animal species, produced from multiple data types (RNA-Seq, Affymetrix, in situ hybridization, and EST data).	SIB Swiss Institute of Bioinformatics, University of Lausanne	Bgee is based exclusively on curated "normal", healthy, expression data (e.g., no gene knock - out, no treatment, no disease), to provide a comparable reference of normal gene expression	Open aceess	Curation and ontology resources can be browsed on our GitHub page	https://bgee.org/	Search for genes based on Ensembl gene IDs, gene names, and synonyms	TSV, ZIP file	gene expression data	Bgee version 14 - beta 12 new species, bringing the total to 29, all species now have RNA - Seq data	Bgee@isb - sib.ch
231	Cellosaurus	Cellosaurus	The cellosaurus is a knowledge resource on cell lines	Swiss Institute of Bioinformatics, University of Lausanne	Immortalized cell lines, Naturally immortal cell lines (example: stem cell lines), Vertebrate cell line with an emphasis on human, mouse and rat cell lines, Invertebrate (insects and ticks) cell lines	Partial open access	This portal and its associated resources are for research, educational and informational purposes only, not for clinical and / or commercial use. It is a non - profit service to the scientific community.	https://web.expasy.org/cellosaurus/	Browse by cell line group, cell line panel, contaminated cell lines	All data available in README, text file, XML, xsd formats	Cell Line	108266 cell lines (80928 human, 19365 mouse, 1949 rat)	https://web.expasy.org/contact
232	DisGeNet	DisGeNet	Collections of genes and variants associated to human diseases	Integrative Biomedical Informatics Group, Research Programme on Biomedical Informatics (GRIB) IMIM - UPF	254 clinical concepts have been reclassified as "group" we can filter them using the "Type" column in the browser	Open access	The DisGeNET database is made available under the Open Database License	http://www.disgenet.org/web/DisGeNET/menu/home	Search by diseases, gene and variants name, links of summary of all gene-Disease Associations & evidences supporting the gene-disease associations are given	Download in the Excel format or import the data in Rscript, Python 2 Script, Python 3 scipt, Perl and Bash	Gene and disease associations	contains 561, 119 gene - disease associations (GDAs), between 17,074 genes and 20,370 diseases, disorders, traits, and clinical or abnormal human phenotypes, and 135,588 variant - disease associations (VDAs), between 83,002 SNPs and 9,169 diseases and phenotypes.	lfurlong(at)imim(dot)es
233	Vigibase	Vigibase	Unique WHO global database of individual case safety reports (ICSRs), The VigiBase database system is linked to medical and drug classifications, including terminologies such as WHO-ART/MedDRA, WHO ICD, and the medicinal products dictionary, WHODrug	Uppsala Monitoring Centre	Its purpose is to provide the evidence from which potential medicine safety hazards (signals) may be detected and communicated.	Restricted	License required	https://www.who - umc.org/vigibase/vigibase/	Via Vigiaccess	Data available on request	Adverse drug reactions	VigiBase holds over 16 million anonymized reports of suspected adverse effects of medicines suffered by patients	adrinfo@who - umc.org
234	Vigi access (Search Tool)	Vigiaccess	VigiAccess is a user friendly interface that allows us to search VigiBase® and retrieve statistical data on medicines and vaccines side effects (suspected adverse reactions) reported to the WHO Programme for International Drug Monitoring (WHO PIDM).	Uppsala Monitoring Centre	NA	Restricted	License required	http://www.vigiaccess.org/	Search by drug name	Results are presented for the total number of records & under distribution the adverse drug reactions, georaphical distribution with counts or %, age group or patient sex distribution & ADR reports per year.	Adverse drug reactions	VigiBase holds over 16 million anonymized reports of suspected adverse effects of medicines suffered by patients	adrinfo@who - umc.org
235	Open FDA	OpenFDA	Open-source APIs and developer community for FDA data	US FDA	adverse events, drug product labeling, and recall enforcement reports.	Open access	NA	https://open.fda.gov/update/introducing - openfda/	API’s won’t have one-on-one matching to FDA’s internal data organizational structure; rather, we intend to abstract on top of a myriad of datasets and provide appropriate metadata and identifiers when possible.	RESTful APIs & structured file downloads	open data - adverse events, drug product labeling, and recall enforcement reports.	NA	druginfo@fda.hhs.gov
236	DailyMed	DailyMed	DailyMed provides trustworthy information about marketed drugs in the United States. DailyMed is the official provider of FDA label information (package inserts).	NIH, NLM	At the present time, this Web site does not contain a complete listing of labels for approved prescription drugs	Open access	Government information at NLM Web sites is in the public domain. Public domain information may be freely distributed and copied, but it is requested that in any subsequent use the National Library of Medicine (NLM) be given appropriate acknowledgement.	https://dailymed.nlm.nih.gov/dailymed/index.cfm	search by drug name, NDC code(3-10 digits code on the outside of the packaging label, identifies the labeler, product, and trade package size) manufacturer name, drug class or SET ID. Advance search also available	Download the data in PDF format or the label can be printed	Library of Medicines	This website contains 105153 drug listings as submitted to the Food and Drug Administration (FDA).	https://support.nlm.nih.gov/ics/support/ticketnewwizard.asp?style=classic&deptID=28054
237	European database of Suspected Adverse Reaction reports/ EudraVigilance	European database of Suspected Adverse Reaction reports	Public access to reports of suspected side effects	European Medicines Agency	These reports are submitted electronically to EudraVigilance by national medicines regulatory authorities and by pharmaceutical companies that hold marketing authorisations (licences) for the medicines	Open access	NA	http://www.adrreports.eu/en/search.html	access to reports is granted both by the name of the medicine or the name of the active substance	Reports are shown in different tabs like number of individual cases, number of individual cases received over time, number of individual cases by EEA countries, reactions groups, selected reactions and line listing. Reports are obtained in Excel sheet	Adverse drug reactions	NA	http://www.adrreports.eu/en/contacts.html
238	CPRD	Clinical Practice Research datalink	Provides anonymised primary care records for public health research for thirty years	governmental, not - for - profit research service funded by the NHS National Institute for Health Research (NIHR) and the Medicines and Healthcare products Regulatory Agency (MHRA)	CPRD is now also using primary care data in clinical trials	Restricted	License required	https://www.cprd.com/home	NA	NA	healthcare information for investigating the nature and cause of disease	Over 2,000 peer - reviewed publications investigating drug safety, use of medicines, effectiveness of health policy, health care delivery and disease risk factors. The data encompass over 35 million patient lives, including 10 million currently registered patients.	enquiries@cprd.com..
239	EPAR	European public assessment reports	EPARs are full scientific assessment reports of medicines authorised at a European Union level.	European Medicines Agency	EMA publishes the clinical data submitted by pharmaceutical companies to support their marketing applications for human medicines	Open access	NA	http://www.ema.europa.eu/ema/index.jsp?curl=pages/medicines/landing/epar_search.jsp&mid=WC0b01ac058001d124	Browse by letter for medicines, therapeutic area, by type (additional monitoring, generics, biosimilars, conditional approval, exceptional circumstances, orphan medicines)	PDF document	medicines approval in EU	NA	http://www.ema.europa.eu/ema/index.jsp?curl=pages/about_us/landing/ask_ema_landing_page.jsp&mid=WC0b01ac05806499f0
240	NANoREG - eNanoMapper database	NANoREG - eNanoMapper	Toxicological data for the nanomaterials	EU FP7 eNano Mapper project	Data quality score assigned	Open access	GitHub available	https://search.data.enanomapper.net/index.html	Search by projects, study providers, nanomaterial type, nanomaterial, protocols, methods, Tox, P-CHEM, cell, species, exposure route, dispersion protocol, experiment year, references, release etc.	JSON, JSON - LD, RDF, ExcelX, ISA	Nano material safety	NA	support @ ideaconsult.net
241	MSigDB	The Molecular Signatures Database	Collection of annotated gene sets for use with GSEA software	Broad Institute, funded by National Cancer Institute, National Institutes of Health, National Institute of General Medical Sciences.	The MSigDB gene sets are divided into 8 major collections - H (hallmark gene sets, 50), C1 (positional gene sets, 326), C2 (curated gene sets, 4738), C3 (motif gene sets, 836), C4 (computational gene sets, 858), C5 (go genes, 5917), C6 (oncogenic gene sets, 189), C7 (Immunologic gene sets, 4872)	Partial open access	Registration required to access the contents	http://software.broadinstitute.org/gsea/msigdb	Run GSEA icon in the software in the navigation bar and Use the drop-down selector to pick the p53_hgu95av2 dataset	ZIPped file with all reports	Gene Set enrichment analysis	17,810 gene sets for use with GSEA	gsea - team@broadinstitute.org.
242	SNOMED-CT	SNOMED-CT	Most comprehensive and precise clinical health terminology product in the world, owned and distributed around the world	SNOMED International	SNOMED International produces and enhances the vocabulary that enables the clear exchange of health information for all	Restricted	Licensing required	https://www.snomed.org/snomed - ct	Simple Search	Report in different tabs for summary, details, diagram, expression, refsets, members, references	Medical terminological system	340,659 active concepts.	info@snomed.org
243	ICD-10	International Statistical Classification of Diseases and Related Health Problems	It contains codes for diseases, signs and symptoms, abnormal findings, complaints, social circumstances, and external causes of injury or diseases	A medical classification list by the World Health Organization (WHO).	NA	Open access	NA	http://apps.who.int/classifications/icd10/browse/2016/en#/X	Simple Search	Results are given in codes	systematic recording, analysis, interpretation and comparison of mortality and morbidity data collected in different countries	There are over 70,000 ICD - 10 - CM codes	http://www.who.int/about/contacthq/en/
244	MedDRA	Medical Dictionary for Regulatory Activities	Medical terminology to facilitate sharing of regulatory information internationally for medical products used by humans.	International Council for Harmonisation of Technical Requirements for Pharmaceuticals for Human Use (ICH)	Products covered by the scope of MedDRA include pharmaceuticals, biologics, vaccines and drug - device combination products	Restricted	Licensing required	https://www.meddra.org/about - meddra/vision	entire hierarchy of MedDRA terms and allow examination in detail from various points of view	NA	Multilingual to maximise data sharing	>70000 Lowest Level Terms” (LLTs); > 20000 Preferred Terms (PTs), High Level Terms (> 1700), High Level Group Terms (> >330), System Organ Classes (26)	mssohelp@meddra.org
245	MeSH	Medical Subject Headings	NLM controlled vocabulary thesaurus used for indexing articles for PubMed	NIH, U.S NLM	Provide a hierarchically - organized terminology for indexing and cataloging of biomedical information such as MEDLINE/PUBmed and other NLM databases	Open access	Government information at NLM Web sites is in the public domain. Public domain information may be freely distributed and copied, but it is requested that in any subsequent use the National Library of Medicine (NLM) be given appropriate acknowledgement.	https://www.nlm.nih.gov/mesh/meshhome.html	The browser offers two search methods: FullWord Search and SubString Search	The MeSH Browser retrieves MeSH vocabulary records (MeSH Descriptors, Publication Types, Qualifiers, and Supplemental Concepts) from the MeSH vocabulary when they partially or exactly match a MeSH Browser query of 200 characters or less.	Medical Subject Headings	NA	https://support.nlm.nih.gov/ics/support/ticketnewwizard.asp?style=classic&deptID=28054
246	UMLS	Unified Medical Language System	The UMLS integrates and distributes key terminology, classification and coding standards, and associated resources to promote creation of more effective and interoperable biomedical information systems and services, including electronic health records	NIH, U.S NLM	Helps to develop applications, such as electronic health records, classification tools, dictionaries and language translators.	Partial open access	UMLS licenses are issued only to individuals and not to groups or organizations.There is no charge for licensing the UMLS from NLM.	https://www.nlm.nih.gov/research/umls/quickstart.html	search the data through Metathesaurus Browser and Semantic Network Browser	It has 3 tools Metathesaurus: Terms and codes from many vocabularies, including CPT®, ICD - 10 - CM, LOINC®, MeSH®, RxNorm, and SNOMED CT®, Semantic Network: Broad categories (semantic types) and their relationships (semantic relations), SPECIALIST Lexicon and Lexical Tools: Natural language processing tools	set of files and softwares	NA	https://support.nlm.nih.gov/ics/support/default.asp?deptID=28054&category=umls&from=https://www.nlm.nih.gov/research/umls/support.html
247	RxNorm	RxNorm	RxNorm provides normalised names for clinical drugs and links its names to many of the drug vocabularies commonly used in pharmacy management and drug interaction software, including those of First Databank, Micromedex, MediSpan, Gold Standard Drug Database, and Multum	NIH, U.S NLM	RxNorm now includes the National Drug File - Reference Terminology (NDF - RT)	Open access	Government information at NLM Web sites is in the public domain. Public domain information may be freely distributed and copied, but it is requested that in any subsequent use the National Library of Medicine (NLM) be given appropriate acknowledgement.	https://www.nlm.nih.gov/research/umls/rxnorm/	RxNav provides searching and browsing capabilities of the RxNorm data	In RxNorm, the name of a clinical drug combines its ingredients, strengths, and form.	RxNorm, a standardized nomenclature for clinical drugs	the NLM database of standard names for clinical drugs that references the names of approximately 17,000 clinical drugs from several sources.	rxnorminfo@nlm.nih.gov
248	NDF-RT	National Drug File - Reference Terminology	Organises the drug list into a formal representation	U.S. Department of Veterans Affairs, Veterans Health Administration (VHA).	NDF - RT is used for modeling drug characteristics including ingredients, chemical structure, dose form, physiologic effect, mechanism of action, pharmacokinetics, and related diseases.	Open access	Government information at NLM Web sites is in the public domain. Public domain information may be freely distributed and copied, but it is requested that in any subsequent use the National Library of Medicine (NLM) be given appropriate acknowledgement.	https://rxnav.nlm.nih.gov/NdfrtAPIs.html#	NDF-RT includes links to external databases such as VA NDF, RxNorm, MeSH, and UMLS	NA	NDF - RT combines the NDF hierarchical drug classification with a multi - category reference model. The categories are Cellular or Molecular Interactions [MoA], 2.Chemical Ingredients [Chemical/Ingredient], Clinical Kinetics [PK], 4.Diseases, Manifestations or Physiologic States [Disease/Finding], 5.Dose Forms [Dose Form], Pharmaceutical Preparations, Physiological Effects [PE], Therapeutic Categ…	NA	https://support.nlm.nih.gov/ics/support/ticketnewwizard.asp?style=classic&deptID=28054&category=umls
249	LOINC	LOINC	Facilitate the exchange and pooling of results for clinical care, outcomes management, and research	Regenstrief Institute	The LOINC database provides a set of universal names and ID codes for identifying laboratory and clinical test results in the context of existing HL7,ASTM E1238,and CEN TC251 observation report messages	Open access	Permission is hereby granted in perpetuity, without payment of license fees or royalties, to use, copy, or distribute	https://loinc.org/	RELMA (Regenstrief LOINC Mapping Assistant) is software that helps users map their local terms or lab tests to universal LOINC codes.	Mostly in CSV	The international standard for identifying health measurements, observations, and documents.	450 new LOINC codes	https://loinc.org/contact/
250	HPO	Human Phenotype Ontology	Provide a standardised vocabulary of phenotypic abnormalities encountered in human disease. Each term in the HPO describes a phenotypic abnormality	Charité Berlin	The HPO is currently being developed using the medical literature, Orphanet, DECIPHER, and OMIM	Open access	The HPO vocabularies, annotation files, tools and documentation are freely available. The HPO is copyrighted to protect the integrity of the vocabularies, which means that changes to the HPO vocabularies need to be done by HPO developers. However, anyone can download the HPO and use the ontologies or other HPO files under three conditions: That the Human Phenotype Ontology Consortium is acknowled…	http://human - phenotype - ontology.github.io/	Simple search	Export to CSV or Excel	Human Phenotype Ontology	HPO currently contains approximately 13,000 terms and over 156,000 annotations to hereditary diseases. The HPO also provides a large set of HPO annotations to approximately 4000 common diseases.	dr.sebastian.koehler@ gmail.com
251	Quick GO	Gene Ontology	QuickGO is a fast web-based browser of the Gene Ontology and Gene Ontology annotation data	EMBL-EBI	NA	Open access	EMBL-EBI promotes open science through its mission to provide freely available online services, database and software relating to data contributed from life science experiments to the largest possible community.	https://www.ebi.ac.uk/QuickGO/	GO terms (by name or ID), ECO terms (by name or ID) and gene product names	Export in Gene product assosciation data (GPAD), gene assosciation file (GAF), Tab - delimited (TSV)	gene ontology	NA	https://www.ebi.ac.uk/QuickGO/feedback
252	HMDC	Human Mouse Disease Connection	Facilitate the identification of published and potential mouse models of human disease, the discovery of candidate genes and the investigation of phenotypic similarity between mouse models and human patients	Mouse genome informatics, Jackson laboratory	MGI is the international database resource for the laboratory mouse, providing integrated genetic, genomic, and biological data to facilitate the study of human health and disease. (other databases - Genes, Phenotypes and mutant alleles, gene expresssion database, recombinase, function, strains and SNPs & polymorphisms, vertebrate homology, mouse models of human cancer, pathways.	Partial open access	This software and data are provided to enhance knowledge and encourage progress in the scientific community and are to be used only for research and educational purposes. Any reproduction or use for commercial purpose is prohibited without the prior express written permission of the Jackson Laboratory.	http://www.informatics.jax.org/humanDisease.shtml	Users can start searches using human or mouse genes, human or mouse genome locations, mouse or human phenotypes, or human diseases.	Text file	genome and disease connection	NA	http://www.informatics.jax.org/mgihome/support/mgi_inbox.shtml
253	JGI Genome portal	JGI Genome portal	Provides unified access to all JGI genomic datasets and analytical tools.	US department of energy & University of California	NA	Partial open access	A user can search, download and explore multiple data sets available for all DOE JGI sequencing projects including their status, assemblies and annotations of sequenced genomes. All documents available from this server may be protected under the U.S. and Foreign Copyright Laws and permission to reproduce them may be required	https://genome.jgi.doe.gov/portal/	Search by Projects, Proposals, Genome Portals and Groups	Dowload via web (Globus and API)	Gene database	NA	Contact via web
254	EU CTR/EudraCT	European Union Clinical Trials Register	Protocol and results information on: interventional clinical trials that are conducted in the European Union (EU) and the European Economic Area (EEA); clinical trials conducted outside the EU / EEA that are linked to European paediatric-medicine development (https://eudract.ema.europa.eu/protocol.html)	EudraPharm	The EU Clinical Trials Register is part of EudraPharm. EudraPharm is the community database of authorised medicinal products. The website provides public access to information extracted from the EU clinical trials database, EudraCT	Partial open access	Registration required to access the contents	https://www.clinicaltrialsregister.eu/ctr - search/search	Search by disease name and drug name or disease an sponsor name	PDF format	Clinical trials protocol and results information	The EU Clinical Trials Register currently displays 31791 clinical trials with a EudraCT protocol, of which 5128 are clinical trials conducted with subjects less than 18 years old. The register also displays information on 18700 older paediatric trials	https://servicedesk.ema.europa.eu
255	WHO ICTRP	World Health Organisation International Clinical Trials Registry Platform	The Clinical Trials Search Portal provides access to a central database containing the trial registration data sets provided by the registries	WHO	You cannot register a trial with WHO. The WHO ICTRP is not a Clinical Trial Registry	Open access	NA	http://apps.who.int/trialsearch/default.aspx	The standard search looks for terms (words or phrases) in Title, Primary sponsor, Health Condition(s), Intervention(s), Countries of recruitment, Main ID, Secondary ID(s)	Export results via XML	Clinical trials Information	NA	ictrpinfo@who.int
256	EGA	European Genome-Phenome Archive	Service for permanent archiving and sharing of all types of personally identifiable genetic and phenotypic data resulting from biomedical research projects	Access permission required	The European Genome - phenome Archive (EGA) provides a public and permanent archive for array based, sequencing and phenotype data	Open access	EMBL-EBI promotes open science through its mission to provide freely available online services, database and software relating to data contributed from life science experiments to the largest possible community.	https://www.ebi.ac.uk/ega/home	Search by study of interest	XML file and mapping files	Genome - Phenome data	Total number of Studies: 2026, total number of datasets: 4164,	ega - helpdesk@ebi.ac.uk
257	Medicines Complete	Medicines Complete	Resource for authoritative information to support clinical and drug research decisions	NA	MedicinesComplete is produced by Pharmaceutical Press, the publishing arm of the Royal Pharmaceutical Society	Restricted	License required	https://about.medicinescomplete.com/	MedicinesComplete provides online access to some of the world's leading drug and healthcare references like BNF, BNF legacy, BNF for children, BNFC legacy, Clarke's Analysis of drugs and poisons, Dale and Appelbe's Pharmacy and medicines law, Kuchers the use of antibiotics, Martindale the complete drug reference, Pharmaceutical excipients, Stockley's Drug interactions, Stockley's herbal medicines…	NA	NA	600,000 + pages of evidence - based drug information, 58 searches per minute, 200+ countries access Medicines Complete, 3.7 M users	https://www.medicinescomplete.com/about/contact.htm
258	DrugCentral	DrugCentral	DrugCentral provides information on active ingredients chemical entities, pharmaceutical products, drug mode of action, indications, pharmacologic action.	Division of Translational Informatics at University of New Mexico.	NA	Open access	DrugCentral is available under Creative Commons license, download and use of this resource evidences your agreement to all the terms and conditions of license.	http://drugcentral.org/	Search by drug, target and disease	Download by SDF MOL file	Online drug compendium	Active Ingredients 4,531, Small molecule 3,807, biologic 279, other 445, fDA drug labels 77,484, rx drug labels 34,192, oTC drug labels 43,292, pharmaceutical formulations in FDA drug labels 97,271	NA
259	Drug Information Portal	Drug Information Portal	A gateway to selected drug information from the	U.S. National Library of Medicine and other key U.S. Government agencies	NA	Open access	Public domain information may be freely distributed and copied, but it is requested that in any subsequent use the National Library of Medicine (NLM) be given appropriate acknowledgement.	https://druginfo.nlm.nih.gov/drugportal/drugportal.jsp	Search by drug name or category	NA	Drug information	78,534 drugs from the time that they are in clinical trials, through their U.S. FDA approval, and then on to the marketplace.	tehip@teh.nlm.nih.gov
260	BioModels	BioModels	DBioModels Database is a repository of computational models of biological processes	EMBL EBI	It hosts a vast selection of existing literature - based physiologically and pharmaceutically relevant mechanistic models in standard formats, It currently hosts a range of models describing processes like signalling; protein - drug interaction interactions; metabolic pathways; epidemic models and many more	Open access	EMBL-EBI promotes open science through its mission to provide freely available online services, database and software relating to data contributed from life science experiments to the largest possible community.	https://wwwdev.ebi.ac.uk/biomodels/	Search by model names and path2 models (metabolic models, non-metabolic models, whole genome metabolism models) & list of all organisms	XML file	mathematical models	8668 models	https://www.ebi.ac.uk/about/contact
261	US EPA Physiological Parameters Database for PBPK Modeling	US EPA Physiological Parameters Database for PBPK Modeling	The database contains physiological parameter values for humans from early childhood through senescence. It also contains similar data for animals (primarily rodents).	US EPA	These models can be used to extrapolate across species, lifestages, and exposure scenarios, as well as address various sources of uncertainty in risk assessments	Open access	With respect to documents available from this server, neither the United States Government nor any of their employees, makes any warranty, express or implied, including the warranties of merchantability and fitness for a particular purpose, or assumes any legal liability or responsibility for the accuracy, completeness, or usefulness of any information, apparatus, product, or process disclosed, o…	https://cfpub.epa.gov/ncea/risk/recordisplay.cfm?deid=204443	Data available on browser	Compressed Microsoft ACCESS file	PBPK data	NA	https://www.epa.gov/home/forms/contact - epa
262	Physiological Parameters Database for Older Adults	Physiological Parameters Database for Older Adults	The database available for download on this web page contains physiological parameters values for healthy older human adults (age 60 and older), as well as data for some individuals with adverse health conditions	US EPA	NA	Open access	With respect to documents available from this server, neither the United States Government nor any of their employees, makes any warranty, express or implied, including the warranties of merchantability and fitness for a particular purpose, or assumes any legal liability or responsibility for the accuracy, completeness, or usefulness of any information, apparatus, product, or process disclosed, o…	https://cfpub.epa.gov/ncea/risk/recordisplay.cfm?deid=188288	NA	Compressed Microsoft ACCESS file	PBPK data	NA	nceadc.comment@epa.gov
263	MedLine	MedLine	Information about diseases, conditions, and wellness issues in language you can understand	US NLM	NA	Partial open access	MedlinePlus contains both copyrighted and non - copyrighted material. Restrictions may apply when linking to copyrighted materials. For information on linking to MedlinePlus pages, please see our policy on linking to MedlinePlus.	https://medlineplus.gov/druginformation.html	Search by drugs, herbs or supplements name	NA	Web site for patients and their families and friends.	sources on over 1000 diseases and conditions	https://support.nlm.nih.gov/ics/support/ticketnewwizard.asp?style=classic&deptID=28054
264	Merc Index Online	Merc Index Online	Source of information on chemicals, drugs and biologicals.	Merck Sharp & Dohme Corp	NA	Partial open access	You may browse, download or print out one copy of the material displayed on Our Websites for your personal, non - commercial, non - public use, but you must retain all copyright and other proprietary notices contained on these materials.	https://www.rsc.org/merck - index	Name, CAS Registry Number, Molecular Formula or Molecular Weight, 500 organic named reactions	Save image or structure	Monographs	It contains over 11, 500 monographs – including historic records not available in the print edition	http://www.rsc.org/locations - contacts/contact - us/about - us/
265	Micromedex Database	Micromedex Database	Drug & disease information system	Truven Health Analytics	The database contains evidence - based clinical information and recommendations — from need - to - know drug, pediatric, disease, lab, and toxicology information to comprehensive resources for patient education.	Restricted	License required	https://truvenhealth.com/products/micromedex	A single term (such as a drug, condition, or laboratory test name) Multiple terms (such as two drugs or a drug and a condition	Dashboards deliver you directly to the information you seek with the least amount of clicks and drill - downs possible.	Drug, disease, toxicology, clinical informations	>2,600 EMA and FDA approved drugs, 5,000 disease and condition management documents, 1, 700 detailed protocols for toxicology and exposure management, 600 neonatal and pediatrics monographs, Patient Education available in 15 languages	http://truvenhealth.com/contact/contact - us
266	Open PHACTS	Open PHACTS	Pharmacological data resources in an integrated, interoperable infrastructure	EU funded project	It contains all the data sources you already use, integrated and linked together so that you can easily see the relationships between compounds, targets, pathways, diseases and tissues. Data sources include ChEBI, ChEMBL, SureChEMBL, ChemSpider, ConceptWiki, DisGeNET, DrugBank, Gene Ontology, neXtProt, UniProt and WikiPathways.	Open access	NA	https://www.openphacts.org/	Open PHACTS Explorer is just one of many tools designed to help you use the data integrated in Open PHACTS to streamline your research.	The Open PHACTS API is now available at dev.openphacts.org. Sign up and start building your apps like ChemBioNavigator, PharmaTrek, GARField, Target Dossier, Collector, Utopia Documents, KNIME, Pipeline Pilot	Open pharmacological space	NA	info@openphactsfoundation.org
267	IND	Investigational New Drug	FDA reviews the IND for safety to assure that research subjects will not be subjected to unreasonable risk.	U.S FDA	3 IND types: An Investigator IND is submitted by a physician who both initiates and conducts an investigation, and under whose immediate direction the investigational drug is administered or dispensed. Emergency Use IND allows the FDA to authorize use of an experimental drug in an emergency situation that does not allow time for submission of an IND in accordance with 21CFR. Treatment IND is subm…	open access	NA	https://www.fda.gov/Drugs/DevelopmentApprovalProcess/HowDrugsareDevelopedandApproved/ApprovalApplications/InvestigationalNewDrugINDApplication/default.htm#Introduction	resources include the legal requirements of an IND application, assistance from CDER and internal IND review principles, policies and procedures are given on the website	PDF formats	Investigational new drug applications	NA	druginfo@fda.hhs.gov
268	NDA	New Drug Application	The data gathered during the animal studies and human clinical trials of an Investigational New Drug (IND) become part of the NDA.	U.S FDA	FDA checks Whether the drug is safe and effective in its proposed use(s), and whether the benefits of the drug outweigh the risks. Whether the drug's proposed labeling (package insert) is appropriate, and what it should contain. Whether the methods used in manufacturing the drug and the controls used to maintain the drug's quality are adequate to preserve the drug's identity, strength, quality, a…	Open access	NA	https://www.fda.gov/Drugs/DevelopmentApprovalProcess/HowDrugsareDevelopedandApproved/ApprovalApplications/NewDrugApplicationNDA/default.htm	Guidance documents for NDAs, laws, regulations, policies and procedures, NDA forms etc provided online	PDF formats	New Drug Applications	NA	druginfo@fda.hhs.gov
269	ANDA	Abbreviated New Drug Application	An abbreviated new drug application (ANDA) contains data which is submitted to FDA for the review and potential approval of a generic drug product. Once approved, an applicant may manufacture and market the generic drug product to provide a safe, effective, lower cost alternative to the brand-name drug it references.	U.S FDA	Generic drug applications are termed "abbreviated" because they are generally not required to include preclinical (animal) and clinical (human) data to establish safety and effectiveness.	Open access	NA	https://www.fda.gov/BiologicsBloodVaccines/BloodBloodProducts/ApprovedProducts/NewDrugApplicationsNDAs/ucm081717.htm	Guidance documents forANDAs, laws, regulations, policies and procedures, ANDA forms etc provided online	PDF formats	Abbreviated New Drug Application	NA	druginfo@fda.hhs.gov
270	Drug Trials Snapshots	Drug Trials Snapshots	Drug Trials Snapshots provide consumers with information about who participated in clinical trials that supported the FDA approval of new drugs.	U.S FDA	The information provided in these Snapshots also highlights whether there were any differences in the benefits and side effects among sex, race and age groups	Open access	NA	https://www.fda.gov/Drugs/InformationOnDrugs/ucm412998.htm	At the end of each section of the Snapshot, there is a shaded bar with the words “MORE INFO”. Click the “MORE INFO” bar for more technical and detailed content. At the bottom of each Snapshot, there is a link to the drug’s Package Insert as well as the medical review.	PDF formats	Clinical trials information	in 2017, cDER approved 46 new drugs	druginfo@fda.hhs.gov
271	National Drug Code	National Drug Code	The Drug Listing Act of 1972 requires registered drug establishments to provide the Food and Drug Administration (FDA) with a current list of all drugs manufactured, prepared, propagated, compounded, or processed by it for commercial distribution	US FDA	Drug products are identified and reported using a unique, three - segment number, called the National Drug Code (NDC), which serves as a universal product identifier for drugs. FDA publishes the listed NDC numbers and the information submitted as part of the listing information in the NDC Directory which is updated daily.	Open access	NA	https://www.accessdata.fda.gov/scripts/cder/ndc/index.cfm	Search by proprietary number, application number, non proprietary number, NDC code, labeler	Text, Excel	FDA's approved drugs list	NA	druginfo@fda.hhs.gov
272	Drugs@FDA Database	Drugs@FDA Database	Information about FDA-approved brand name and generic prescription and over-the-counter human drugs and biological therapeutic products.	US FDA	Drugs@FDA includes most of the drug products approved since 1939. The majority of patient information, labels, approval letters, reviews, and other information are available for drug products approved since 1998.	Open access	NA	https://www.accessdata.fda.gov/scripts/cder/daf/index.cfm	Search by name, active ingredients, or application number, search by drug name or 0-9,drug approval reports by month	CSV, Excel or print	Drugs @ FDA	NA	druginfo@fda.hhs.gov
273	Drug Safety Labeling Changes (SLC) Database	Drug Safety Labeling Changes (SLC) Database	The Drug Safety Labeling Changes (SLC) database provides approved safety labeling changes from January 2016 forward. Data prior to January 2016 will continue to be available on the MedWatch website.	US FDA	NA	Open access	NA	https://www.accessdata.fda.gov/scripts/cder/safetylabelingchanges/	Search approved safety labeling changes by drug name, active ingredient, date range or labeling section.	PDF	Drug safety labelling	NA	druginfo@fda.hhs.gov
274	MedWatch	MedWatch	The FDA Safety Information and Adverse Event Reporting Program	US FDA	MedWatch form to report adverse events that you observe or suspect for human medical products, including serious drug side effects, medication errors/product use errors, product quality problems, and therapeutic failures for: Prescription or over - the - counter medicines, as well as medicines administered to hospital patients or at outpatient infusion centers Biologics (including blood component…	Open access	NA	https://www.fda.gov/Safety/MedWatch/default.htm	Simple search	PDF	The FDA Safety Information and Adverse Event Reporting Program	NA	druginfo@fda.hhs.gov
275	Postmarket Drug and Biologic Safety Evaluations	Postmarket Drug and Biologic Safety Evaluations	Information about ongoing and completed postmarket safety evaluations of adverse experience reports made to FDA for New Drug Applications (NDAs) and Biologics License Applications (BLAs) approved since September 27,2007.	US FDA	These postmarket evaluations are performed 18 months after approval of the drug or after its use by 10,000 individuals, whichever is later.	Open access	NA	https://www.fda.gov/Drugs/GuidanceComplianceRegulatoryInformation/Surveillance/ucm204091.htm	Summary reports are available online	NA	Postmarket Drug and Biologic Safety Evaluation reports	NA	druginfo@fda.hhs.gov
276	GePaRD	German Pharmakoepidemiologische Forschungsdatenbank	GePaRD contains information on drug dispensations, outpatient and inpatient services and diagnoses starting with the year 2004	Leibniz Institute for Prevention Research and Epidemiology - BIPS	GePaRD contains information on drug prescriptions, outpatient and inpatient services and diagnoses.	Restricted	License required	https://www.bips - institut.de/en/research/research - infrastructures/gepard.html	Access to the database is granted only to BIPS employees within the framework of officially approved research projects.	NA	Pharmacoepidemiological studies	GePaRD is based on claims data from statutory health insurance providers and currently includes information on about 20 million persons who have been insured with one of the participating providers since 2004.	kontakt@leibniz - bips.de
277	GO	Gene Ontology	The GO database is a relational database comprised of the GO ontologies as well as the annotations of genes and gene products to terms in the those ontologies.	The Gene Ontology Consortium is supported by a P41 grant from the National Human Genome Research Institute (NHGRI)	The GO database is maintained as a MySQL database, built at regular intervals	Open access	Gene Ontology Consortium data and data products are licensed under the Creative Commons Attribution 4.0 Unported License.	http://geneontology.org/	Search by GO, enrichment analysis, species	Ontology and annotation data is integrated in the mySQL and XML files.	Gene Ontology	http://amigo.geneontology.org/amigo/base_statistics	http://help.geneontology.org/
278	SuperDRUG 2.0	SuperDRUG 2.0	SuperDRUG2 database is a unique, one-stop resource for approved/marketed drugs, containing more than 4,500 active pharmaceutical ingredients.	Structural Bioinformatics Group, Germany	Annotated drugs with regulatory details, chemical structures (2D and 3D), dosage, biological targets, physicochemical properties, external identifiers, side - effects and pharmacokinetic data.	Partial open access	SuperDrug2 data is released under a Creative Commons Attribution - Noncommercial - Share Alike 3.0 Unported License. The data can be used freely in any non - commercial research purposes.	http://cheminfo.charite.de/superdrug2/	Search by drug name for different tabs like drugs, 3D superposition, PK, DDI	MOL/SDF	A one stop resource for approved drugs	SuperDrug 2 entries - 4605, small molecules - 3993, Biologicals and other drugs - 612, aTC - codes - 4253, 3D conformers - 736,562, Drug products - 223,860, Confirmed Biological targets - 3006, Predicted Biological targets - 1,450, side effects - 109,698	robert.preissner@charite.de
279	SuperPred	SuperPred	SuperPred, which is a prediction webserver for ATC code (The Anatomical Therapeutic Chemical) for Drug classification	Structural Bioinformatics Group, Germany	The Anatomical Therapeutic Chemical (ATC) classification system, published by the WHO, is used for the classification of drugs.drug classification method is based on 2,650 actual classified drugs (with assigned ATC codes) by the WHO.The method considers 2D, fragment and 3D similarity to classify your input compound.	Open access	NA	http://prediction.charite.de/index.php?site=chemdoodle_search_atc	Search a compound by its name via PubChem Create a structure by a SMILES string Draw your structure Load a molecule by clicking on	NA	Anatomical Therapeutic classification	classification method is based on 2,650 actual classified drugs (with assigned ATC codes) by the WHO.	janette.nickel@charite.de
280			Target predicition of compounds.	Structural Bioinformatics Group, Germany	The target prediction is based on the similarity distribution among the targets’ ligands. The distributions are utilized for estimating individual thresholds and probabilities for a specific target.	Open access	NA	http://prediction.charite.de/index.php?site=chemdoodle_search_target	Search a compound by its name via PubChem Create a structure by a SMILES string Draw your structure Load a molecule by clicking on	NA	Target prediction	1,800 mammal proteins, 341,000 compounds and 665,000 compound - target interactions.	janette.nickel@charite.de
281	WITHDRAWN	WITHDRAWN	A resource for withdrawn and discontinued drugs	Structural Bioinformatics Group, Germany	WITHDRAWN, a database of withdrawn and discontinued drugs that were pulled out of global markets due to safety concerns. The database serves as a useful resource with information about the therapeutic (or primary) targets, off - targets, toxicity types and biological pathways associated with the drugs in the database.	Open access	Should you have further questions about the content or usage, please refer to our help page or feel free to contact us!	http://cheminfo.charite.de/withdrawn/index.html	Search drugs by name, structure, target, pathway, type of toxicity (wheel visulaisation),	SDF	Withdrawn and Discontinued Drugs	All drugs - 578, withdrawn drugs - 270, discontinued drugs - 308, human targets - 946, kEGG pathways - 149	robert.preissner@charite.de
282	CancerResource	CancerResource	Comprehensive knowledgebase for drug-target relationships related to cancer as well as for supporting information or experimental data.	German Cancer Consortium (DKTK) and German Cancer Research Center (DKFZ), Heidelberg, Germany, Charité - Universitätsmedizin Berlin, Structural Bioinformatics Group	Large - scale cancer genomics data is integrated into the CancerResource database including mRNA expression and non - synonymous mutations data.	Open access	NA	http://data - analysis.charite.de/care/index.php	Search by drug properties/name, structure, Uniprot-accession-number / name, the gene name (HGNC gene symbol) or the name of the gene. Query database by expression data, Query database by cell line input, Query database by mutation data, Query database with a list of mutated genes & pathways	NA	Explorative data analysis based on cancer related drug - target interactions, expression and mutation data as well as drug sensitivity data	Compounds - 48,404, cancer - relevant protein targets - 3,387, compound - target interactions - 90,744, cell lines - 2,037, genes (mutations) - 19,834, mutations - 872,658, genes (expression) - 23,016	robert.preissner@charite.de
283	Super Natural II	Super Natural II	Super Natural II, a database of natural products	Structural Bioinformatics Group, Germany	Super Natural II allows the easy search for natural compounds containing the most common template as substructures. To conduct a template search, please click on the corresponding template image.	Open access	NA	http://bioinf - applied.charite.de/supernatural_new/index.php?site=home	Compound search by properties, Structure search by name and drawing tool, template search, MOA, pathway, clusters	NA	Natural products	It contains 325,508 natural compounds (NCs), including information about the corresponding 2d structures, physicochemical properties, predicted toxicity class and potential vendors.	robert.preissner@charite.de
284	PROTOX	PROTOX	A webserver for the prediction of oral toxicities of small molecules in rodents	Structural Bioinformatics Group, Germany	Based on chemical similarities between compounds with known toxic effects and the presence of toxic fragments.	Open access	NA	http://tox.charite.de/tox/index.php?site=home	search for an input compound via pubchem:	NA	Oral toxicity prediction in rodents (40000 compounds for which LD50 values have been determined in mouse or rat experiments)	http://tox.charite.de/protox_II/index.php?site=download	robert.preissner@charite.de
285	SuperPain	SuperPain	Pain stimulating and pain relieving compounds, which bind or potentially bind to ion channels, such as TRPV1, TRPM8,TRPA1, hERG, TREK1, P2X, ASIC or voltage-gated sodium channels.	Structural Bioinformatics Group, Germany	Provides a 3D structure of TRPV1 and predicted ligand - binding poses.	Open access	NA	http://bioinformatics.charite.de/superpain/index.php	Search by receptor (TRPV-1, TRPM-8,TRPA-1, hERG, KCNK2,ASIC, Sodium channel, P2X), Search for a specific compound by pubchem identifier, IUPAC or smiles	NA	Pain database	8,700 ligands, which are characterized by experimentally measured binding affinities. Additionally, 100,000 putative ligands are included.	robert.preissner@charite.de
286	SynSysNet	Synaptic Systems Network	Online database for synaptic proteins	Structural Bioinformatics Group, Germany	Provides adequate definitions of pre- and post-synaptic proteins, proteins present in sub - domains of the synapse, e.g. the synaptic vesicle and associated proteins, lipid rafts and postsynaptic density.	Open access	NA	http://bioinformatics.charite.de/synsys/index.php?site=home	Search by proteins, compounds, Interaction pathways & disease	CSV	Synaptic proteins		robert.preissner@charite.de
287	BIOVIA MDDR	BIOVIA MDDR	MDDR is a database covering the patent literature, journals, meetings and congresses.	BIOVIA and Clarivate Analytics	MDDR provides Chemical structure, Calculated properties based on chemical structure, 3D models (calculated with Corina), Compound name – trademarks and company codes, CAS registry number, Biological activity based on the Prous classification system, Description of therapeutic action containing ED50,LD50,inhibition values, etc., Patent information including patent number, title, source, priority n…	Restricted	License required	http://accelrys.com/products/collaborative - science/databases/bioactivity - databases/mddr.html	NA	NA	Biologically relevant compounds and well - defined derivatives.	MDDR contains over 260,000 biologically relevant compounds and well - defined derivatives. Updates add about 10,000 substances a year to the database	http://accelrys.com/about/contact/index.php
288	BIOVIA CMC	BIOVIA Comprehensive Medicinal Chemistry	CMC helps medicinal chemists, pharmacologists, and molecular modelers validate new pharmacophores, plan combinatorial libraries, develop and corroborate structure-based calculators and predictors, and perform structure-activity relationship (SAR) analyses.	BIOVIA	CMC provides 2D and 3D chemical structures, Biological activity, Drug class, pKa, Calculated logP and Measured logP (CMC on BIOVIA DiscoveryGate has calculated logP values only), Calculated compound - based properties (with CMC Finder), Generic name, CAS registry number, Originating company	Restricted	License required	http://accelrys.com/products/collaborative - science/databases/bioactivity - databases/comprehensive - medicinal - chemistry.html	NA	NA	Medicinal Chemistry database	NA	http://accelrys.com/about/contact/index.php
289	AKos Metabolite	Accelrys Metabolite	Collection of xenobiotic compounds and biotransformations (primarily medicinal drugs).	Akos	Indexing of path and scheme information; experimental data from in vivo and in vitro studies	Restricted	License required	http://www.akosgmbh.de/accelrys/databases/metabolite.htm	NA	NA	Xenobiotics metabolites	about 20'000 parent compounds, 100'000 transformations, 50'000 molecules	software@akosgmbh.eu
290	AKos Toxicity	Accelrys Toxicity	Toxicity from the Registry of Toxic Effects of Chemical Substances (RTECS) database, 2,950 worldwide sources, including: scientific journals, conference proceedings, symposia reports, reviews, and more	Akos		Restricted	License required	http://www.akosgmbh.de/accelrys/databases/toxicity.htm	Search by chemical name, CASRN, RTECS registry number, Beilstein registry number, molecular formula, molecular weight, threshold limit value, IARC cancer reviews, toxicology review	NA	Toxicity contains data from in vivo and in vitro studies of acute toxicity, mutagenicity, skin and eye irritation, tumorigenicity and carcinogenicity, reproductive effects and multiple dose effects	Toxicity is a structure - searchable bioactivity database of over 150,000 toxic chemical substances.	compounds@akosgmbh.eu
291	BIOVIA ACD	BIOVIA Available Chemicals Directory	ACD consolidates chemical supplier catalogs into an easy-to-access, structure-searchable database providing information on:Product purities, Grades, Available quantities, GHS classification for products, Prices with supplier ordering, SDS links to supplier product, Forms	BIOVIA	NA	Restricted	License required	http://accelrys.com/products/collaborative - science/databases/sourcing - databases/biovia - available - chemicals - directory.html	Identify and locate commercial sources, Make side-by-side comparisons of purity, quantity and price, Save valuable time by accessing information from a single source, Identify the optimal set of compounds for a synthesis or library, with confidence that those compounds will be available at the indicated prices from the selected suppliers, Quickly, easily and confidently order compounds from multi…	NA	Commercially available chemicals in the world, with pricing and supplier information	Over 10 million unique chemicals, including 3D models, Over 25 million products, Over 70 million packages, From about 940 suppliers	http://accelrys.com/about/contact/
292	BIOVIA SCD	BIOVIA Screening Compounds Directory	BIOVIA SCD complements BIOVIA ACD by consolidating HTS supplier offerings into an easy-to-access, structure-searchable database of over 9 million compounds within commercially available sample collections.	BIOVIA	NA	Restricted	License required	http://accelrys.com/products/collaborative - science/databases/sourcing - databases/biovia - screening - compounds - directory.html	Identify and locate over 9.7 million unique “drug-like” chemicals for high-throughput screening, Save valuable time by accessing information from a single source,	NA	“Drug - like” chemicals for high-throughput screening	Automatically compile lists of over 21 million individual products with prices and supplier ordering information	http://accelrys.com/about/contact/
293	Accelrys PASS	Accelrys PASS	PASS Online predicts over 4000 kinds of biological activity, including pharmacological effects, mechanisms of action, toxic and adverse effects, interaction with metabolic enzymes and transporters, influence on gene expression, etc.	Accelrys	http://www.way2drug.com/PASSOnline/index.php	Restricted	License required	http://www.akosgmbh.de/pass/index.html	Search by chemical structure	PASS allows making prediction for a set of structures presented as SDF; to save prediction results in different formats and analyze them by PharmaExpert or using standard Excel tables.	Biological activity	PASS predicts simultaneously 3678 kinds of activity with mean accuracy of prediction about 95% (leave - one - out cross validation) on the basis of the compound's structural formula.	http://www.way2drug.com/PASSOnline/contacts.php
294	WOMBAT, WOMBAT-PK	World of Molecular Bioactivity	Sunset Molecular offers ligand-protein databases and pharmacokinetic databases.Additional properties include experimentally and predicted values, Lipinski rule of 5,cLogP, Waster solubilitry, PSA, NPSA etc	Sunset Molecular Discovery	WOMBAT Database captures 295,435 chemical structures and associated biological activities against more than 1966 unique targets, it also captures "inactives", less than ", greater than as well as % inhibition.	Restricted	License required	https://app.scientist.com/providers/sunset - molecular	queries using chemical structure, SMILES codes, drug marketed names, drug target information, multiple PK, toxicity parameters	Databases are available in RDF format, MDL ISIS/Base format	WOMBAT PK 2009 includes over 13000 clinical PK measurements in numerical searchable format for 1230 drugs	NA	NA
295	Thomson Reuters MetaDrug	Thomson Reuters MetaDrug	Leading systems pharmacology solution that incorporates extensive manually curated information on biological effects of small molecule compounds	Thomson Reuters, USA	Manually curated information on compound targets, metabolic fate, ADME properties, therapeutic side effects, nearly 6000 human proteins are covered with additional omics data analysis.	Restricted	License required	http://ip - science.interest.thomsonreuters.com/forms/GeneGoFreeTrialMetaDrug	NA	The results are reported as putative therapeutic activity, toxic effetcs, possible target genes and enrichment analysis for pathway maps, process, network etc.	Predicts the biological activity of NCEs s well as drug repurposing.	NA	http://ip - science.interest.thomsonreuters.com/forms/GeneGoFreeTrialMetaDrug
296	MetaCore	MetaCore	Delivers high quality biological systems content in context	Thomson Reuters, USA	NA	Restricted	License required	https://clarivate.com/products/metacore/	NA	NA	Gene - Disease associations	> 1.7m Molecular interactions, > 1, 600 Pathway maps, > 230,000 Gene - disease associations	https://support.clarivate.com/s/
297	CARLSBAD	CARLSBAD	Only data related to human, rat and mouse targets are loaded into CARLSBAD	University of New Mexico	Relationships between small molecules and targets	Open access	Copyright (c) 2012 - 2013 Steve Mathias, UNM Translational Informatics Division	http://carlsbad.health.unm.edu/carlsbad/?mode=home	Name searches will search the target name field as well as all synonyms. Examples: caspase, cathepsin, etc. To seach by identifier, choose a type and enter an id (E.g. Swissprot and NK2R_HUMAN). Search by name, SMILES etc	NA	CARLSBAD provides a single normalized activity value of a given type for each unique chemical–protein target pair.	Number of CARLSBAD activities: 932852 Number of unique structure - target pairs: 890323 Number of targets: 3542 Number of unique structures: 435343	toprea@salud.unm.edu
298	AWIC	Animal Welfare Information Center	The Animal Welfare Information Center (AWIC) is mandated by the Animal Welfare Act (AWA) to provide information for improved animal care and use in research, testing, and teaching.	National Agricultural Library, USDA	NA	Partial open access	©, Johns Hopkins University. All rights reserved.	http://altweb.jhsph.edu/	Blood Collection Literature, Social Housing of Laboratory Animals, Workshop on Meeting the Information Requirements of the Animal Welfare Act, Animal Welfare Act (AWA), 3Rs Funding Opportunities	PDF	NA	NA	https://www.nal.usda.gov/ask - question
299	CCLE	The Cancer Cell Line Encyclopedia	Provides public access to genomic data, analysis and visualization for over 1100 cell lines.	Collaboration between the Broad Institute, and the Novartis Institutes for Biomedical Research and its Genomics Institute of the Novartis Research Foundation	NA	Partial open access	You may download or use the Database only for internal research purposes. You may not download or use the Database, or any portion thereof, for any use not expressly authorized hereunder without prior written permission from Broad. You may not redistribute the Database or any portion thereof without prior written permission from Broad. You further agree that the Database shall not be used as the …	https://portals.broadinstitute.org/ccle	The gene name, description and Entrez ID are listed at the top of the gene page. Data can be obtained by CSV or Excel format.	Gene expression data can be visualized as box plots or compared to other expression values in scatter plots. Each gene has multiple datasets and data identifiers. The five major dataset types are Copy Number, mRNA expression (Affy), RPPA, RRBS, and mRNA expression (RNAseq). Gene Methylation can also be visualized through a bubble map.Mutation data for individual cell lines is viewable and downloa…	Database of cancer cell lines genomic profiles and mutations	Cell Lines: 1457, genes: 84,434, unique Data Sets: 136,488, mutation Entries: 1, 159,663, distribution Scores: 118,661, 636, methylation Scores: 411, 948,577	ccle - help@broadinstitute.org
300	TB Drug Resistance Mutation Database	TB Drug Resistance Mutation Database	Database listing mutations associated with TB drug resistance and the frequency of the most common mutations associated with resistance to specific drugs.	NA	Serve as a resource for the development of molecular diagnostics for TB. structural mapping of mutations to study mechanisms of resistance for drug discovery purposes.	Open access	© 2010 Andreas Sandgren | Supported by The Swedish Research Council | Contact Database Curator	https://tbdreamdb.ki.se/Info/Default.aspx	Select gene(s) associated with drug resistance by clicking on the genome or from the list below, Search string and search area by gene name, poymorphism, nucleotide, colon	NA	TB Drug resistance database	NA	curator@tbdreamdb.com
301	Microsomal Stability	Microsomal Stability	Unique database which captures different parameters of liver microsomal stability assays like CLint and T1/2 for various drug and drug like compounds.	Evolvus	Entries for liver microsomes from different organisms (rat, mouse, human, dog) are curated	Restricted	License required	http://www.evolvus.com/products/databases/microsomalstability.html	NA	NA	Microsomal stability	NA	info@evolvus.com
302	Liceptor	Liceptor	Liceptor Database is a small molecule ligand database consisting of 2D structures, associated molecular descriptors and bioactivity data including assays, functions and therapeutic indications.	Evolvus	The database focuses on targets like GPCRs, ion channels, central nervous system (CNS) transporters, kinases, proteases, phosphatases, nuclear receptors, and cytochrome P450.	Restricted	License required	http://www.evolvus.com/products/databases/liceptordatabase.html	6 Million+ structures, 9000 Targets, Global Patents, Medicinal Chemistry Journals, Multiple Target Data, 2 D Structures, Molecular Descriptors, IC50 and Unified values, Therapeutic Indications	Types of Target databases Kinase database Protease database Phosphatase database GPCR database NHR Database Ion - channel database Transporter database Cytochrome database	small molecule ligand database	NA	info@evolvus.com
303	AurSCOPE ADME/GPS/GPCR/KINASE/DDI	AurSCOPE ADME/GPS/GPCR/KINASE/DDI	Chemical and biological information related to a given pharmacological effect.	Aureus Pharma	NA	Restricted	License required	NA	NA	NA	ADME/GPS/GPCR/KINASE/DDI	>4600 journal articles, patents > 370000 SAR data points, small molecule structures for kinase modulators is > 469,000.	info@aureus - pharma.com
304	MetaBase	MetaBase	MetaBase is a curated database of human protein-protein and protein-DNA interactions, transcriptional factors, signaling, metabolism and bioactive molecules. Metacore provides intuitive tools for data visulaization, `mapping and exchange, multiple networking algorithms and data mining.	GeneGo	Each entry is structured using templates and can carry various user comments and annotations. Entries can be searched, listed browsed or queried	Open access	Free wiki based platform	https://en.wikipedia.org/wiki/MetaBase	MetaBase is a wiki, using the MediaWiki software as well as the Semantic MediaWiki extension	The initial release was derived from the content of the 2007 Nucleic Acids Research (NAR) Database Issue	Wiki - database of biological databases	more than 2000 commonly used biological databases, Currently, there are 1795 entries in MB, each describing a different biological database, Currently MetaBase contains details about nearly 1000 biological databases and over 800 'web services' derived from NAR, as well as more than 50 'user - contributed' databases.	dan.bolser@gmail.com
305	ClinicalTrials.gov	ClinicalTrials.gov	ClinicalTrials.gov is a database of privately and publicly funded clinical studies conducted around the world.	NIH U.S NLM	NA	Open access	ClinicalTrials.gov data are available to all requesters, both within and outside the United States, at no charge.	https://www.clinicaltrials.gov/	Search by condition or disease, other terms (NCT number, drug name, invetsigator name), country etc	The structure of study records in XML	Clinical trials	286,328 research studies in all 50 states and in 204 countries.	mgolshan@partners.org
306	EORTC Clinical Trials Database	European Organisation for Research and Treatment of Cancer	Information about EORTC clinical trials but also clinical trials from other organizations, in which EORTC has been/is participating.	EORTC	NA	Open access	EORTC supports data sharing and invites researchers within and outside the EORTC to access datasets according to its data sharing policy.	http://www.eortc.org/clinical - trials - database/#status=2|1	Search by recruitment status, by cancer type, by group, by country, by drugs, by intergroup, protocolos open between and and by dates	NA	Clinical trials	Over 300 universities or affiliated hospitals in over 30 countries 2,500 doctors, Each year some 6,500 new patients enrolled in EORTC trials. Over 10 years, 67,000 patients recruited in EORTC clinical studies	http://www.eortc.org/contact/?related=General
307	C-Path	Critical Path Institute (C-Path) Online Data Repository (CODR)	Resource for Critical Path Institute consortia members and qualified researchers to upload and work on valuable scientific data, relevant to biomarkers of drug toxicity, neurodegenerative diseases, and patient-reported outcomes.	Critical Path Institute, headquartered in Tucson, Arizona & U.S. Food and Drug Administration (FDA)	Critical Path Institute's mission is to help implement the FDA's Critical Path Initiative by developing faster, safer and smarter pathways to new medical products.	Restricted	License required	https://codr.c - path.org/	NA	NA	best methods for testing drug safety and efficacy, and have shared their data and knowledge about major diseases (clinical trial data, quantitative disease progression models, and biomarkers)	C - Path works with over 1, 000 scientists from 41 major biopharmaceutical companies around the world under a common legal agreement	https://codr.c - path.org/main/applyDatabaseSelection.html
308	BmDR	Biomarker Data Repository	C-Path is developing a repository for data on novel translational safety biomarkers from drug development programs, with the goal of accelerating qualification of novel biomarkers as new tools for drug developers. This initial pilot focuses on kidney safety biomarkers.	Critical Path Institute, headquartered in Tucson, Arizona & U.S. Food and Drug Administration (FDA)	Masked, de - identified data from multiple sponsors will be collected and stored in a secured repository.	Restricted	License required	https://c - path.org/programs/bmdr/	The initial pilot focuses on kidney safety biomarkers, including:Albumin, Neutrophil gelatinase-associated lipocalin (NGAL), Clusterin, Osteopontin, Cystatin C, Total Protein, Kidney Injury Molecule-1 (KIM-1), Other Relevant Kidney Safety Biomarkers, N-acetyl-β-(D)-Glucosaminidase (NAG)	Data suitable for the database includes existing data (that have been submitted to the FDA) from regulatory submissions including CTAs, INDs, and NDAs.	A repository for novel biomarker data	NA	biomarker.repository@c - path.org
309	WHO Drug Information	WHO Drug Information	Information from research institutions, medical journals and regulatory authorities:Commentaries on clinical trials of drugs important for regulatory authorities Newly reported adverse reactions Dangerous drug combinations Drug warnings and amendments to product information Changes in treatment News briefs Articles on issues of current concern	WHO	NA	Open access	NA	http://www.who.int/medicines/publications/druginformation/about/en/	Guidelines and recommendations concerning medicines, biologicals, vaccines, medical devices, herbals and related products	PDFs	Essential medicines and health products	NA	druginfo@who.int
310	Gold Standard Drug Database	Gold Standard Drug Database	Most current and accurate drug data and decision support.	Elsevier Clinical solutions	NA	Restricted	License required	https://www.elsevier.com/solutions/drug - database	Includes U.S.-approved brand and generic prescription drugs, OTC products, herbals, vitamins and nutritional products, medical devices and diagnostic kits.	Drug product info, pricing, decision support, drug image file, patient education, hierarchy database, market classification database, drug monographs, warning labels, flags interaction with alcohol, records on route, frequency, indication and age	Integrated Database and Clinical Support Engine	NA	https://www.elsevier.com/clinical - solutions/drug - information/contact - us
311	First Databank	First Databank	FDB is the first clinical decision support (CDS) provider to achieve NICE accreditation for the processes used to produce the content for its drug knowledge database.	First Databank, Inc. (FDB), a subsidiary of Hearst Communications	Publisher of pharmaceutical information that is used within healthcare information systems serving hospitals, physician practices, other providers, payers, retail pharmacies, state health programs and others for the purpose of medication decision support and negotiating reimbursement rates paid to pharmacies and other providers	Restricted	License required	https://www.fdbhealth.co.uk/why - fdb/	The firm's software supports pharmacy dispensing, formulary management, drug pricing analysis, medical insurance claims processing computerized physician order entry (CPOE), electronic health records (EHR), electronic medical records (EMR), electronic prescribing (e-Prescribing) and electronic medication administration records (EMAR).	FDB MedKnowledge (formerly National Drug Data File Plus)FDB OrderKnowledge (formerly OrderView Med Knowledge Base)FDB AlertSpace FDB MedsTracker	incidence of medication errors and adverse events associated with prescription drugs	NA	http://www.fdbhealth.com/contact - us/sales - inquiry/
312	NanoE-Tox	NanoE-Tox	NanoE-Tox database contains valuable information for ENM environmental hazard estimation and development of models for predicting toxic potential of ENMs.	Tallinn University of Technology	NA	NA	NA	NA	carbon nanotubes (CNTs), fullerenes, silver (Ag), titanium dioxide (TiO2), zinc oxide (ZnO), cerium dioxide (CeO2), copper oxide (CuO), and iron oxide (FeOx); Fe2O3,Fe3O4).	NA	Nano materials Toxicity	NanoE - Tox database consolidates data from 224 articles and lists altogether 1, 518 toxicity values (EC50/LC50/ NOEC) with corresponding test conditions and physico - chemical parameters of the ENMs as well as reported toxicity mechanisms and uptake of ENMs in the organisms	katre.juganson@kbfi.ee
313	NHECD	Nano health-environment commented database	Knowledge repository on the impact of nanoparticles on health, safety and the environment	NHECD consortium, Tel Aviv University (TAU), Joint Research Centre (JRC), IVAM - Amsterdam, tp21 GmbH	http://www.nhecd - fp7.eu/index.php?id=503	Partial open access	NA	http://www.nhecd - fp7.eu/index.php?id=515	NA	NA	NA	Some 10 000 open source articles have been gathered so far, all in English.	maimon@eng.tau.ac.il
314	Renal Drug Database	Renal Drug Database	The Renal Drug Database is a key source of prescribing information for clinical and medicines information pharmacists. This comprehensive resource benefits from regular content reviews and updates to ensure it continues to provide trusted and timely information.	Taylor & Francis Group	NA	Restricted	License required	https://renaldrugdatabase.com/	Each monograph provides information on criteria including Clinical Use, Dose in Normal Renal Function, Dose in Renal Impairment, Important Drug Interactions, Metabolism and Administation	NA	Renal drug database	Providing access to over 800 drug monographs	rddsupport@tandfonline.com
315	pKa database	pKa database	pKa databases represent the extremely careful conversion of IUPAC's extensive compilations of experimental pKa values of organic acids and bases (in aqueous solution) from book form into fully curated computer-readable data, searchable by substructure.	Open Eye Scientific	NA	Restricted	License required	https://www.eyesopen.com/database - pka - data	Molecule names and structures converted to SMILES IUPAC critical data quality assessment Data assigned to separate fields, e.g. ionic strength, concentration, and temperature Associated alphabetic data placed in separate field to numerical data (e.g. <5.3 assigned to two data fields) for enhanced search capabilities Full reference and method description for each record Ionization assignment for l…	Microsoft Excel and CSV formats		Base 1 (3775 molecules, 8766 pKas) Dissociation Constants of Organic Bases in Aqueous Solution, by D.D. Perin Acid 1 (1063 molecules, 2893 pKas) Dissociation Constants of Organic Acids in Aqueous Solution, by G. Kortum, W. Vogel and K. Andrussow Base 2 (4275 molecules, 7844 pKas) Dissociation Constants of Organic Bases in Aqueous Solution, Supplement 1972, by D.D. Perin Acid 2 (4584 molecules, 10…	support@eyesopen.com
316	The ADME databases	ADME database	Drugs absorption, distribution, metabolism and excretion database	Soochow University, The University of Texas Southwestern Medical Center, The Scripps Research Institute	NA	Partial open access	2010 developed by Tingjun Hou, All rights reserved.	http://modem.ucsd.edu/adme/databases/databases_extend.htm	Water solubility (logS) datatabase, Caco-2 permeability database, Blood-brain permeability database, P-gp inhibitor database, Oral absorption database, Oral bioavailability database, combined database	SDF flile	ADME	Water solubility database - 1708 molecules, Caco2 - 77 compounds and a test set of 23 compounds, BBB - 109 diverse organic compounds, P - gp inhibitors 1302 molecules, Human intestinal absorption - 647 drug and drug - like molecules, oral bioavailability database includes 1013 molecules, 470 compounds with both intestinal absorption data and oral bioavailability data, and a combined database of 6…	admeteam@hotmail.com
317	Drug consumption database	Drug consumption database (IMI, EFPIA)	Comprehensive and structured source of information on drug consumption in Europe	EMA	The master document contains a detailed report of the available information, methods to retrieve this information, a description of the validity of national drug consumption data and a discussion. The country profile document summarizes the main results by country.	Open access	Documents made available to the public may be reproduced and/or distributed, totally or in part, irrespective of the means and/or the formats used, for non - commercial and commercial purposes, provided that the PROTECT consortium is always acknowledged as the source of the material. Such acknowledgement must be included in each copy of the material.	http://www.imi - protect.eu/frameworkRep.shtml	Inventory on Drug Consumption MASTER DOCUMENT (February 2015), Inventory on Drug Consumption COUNTRIES SUMMARY (February 2015)	PDF	Drug consumption in europe	NA	li@icf.uab.cat
318	Protect ADR database	Protect ADR database (IMI, EFPIA)	Database of adverse drug reactions listed in the SPC (Summary of Product Characteristics) of centrally authorised medicinal products	EMA	Database structure includes medicinal products, active substances, date of the SPC, ADR, MedRA PT - text, PT - code, SOC (system organ class) - code, age group, gender, casuality, frequency, class warning, clinical trial, post-marketing surveillance, comments	Open access	Documents made available to the public may be reproduced and/or distributed, totally or in part, irrespective of the means and/or the formats used, for non - commercial and commercial purposes, provided that the PROTECT consortium is always acknowledged as the source of the material. Such acknowledgement must be included in each copy of the material.	http://www.imi - protect.eu/methodsRep.shtml	NA	PDF	PROTECT ADR database is a downloadable Excel file listing of all MedDRA PT or LLT adverse drug reactions (ADRs).	NA	PROTECT_Support@ema.europa.eu
319	UK; MHRA/ Yellow card	UK; MHRA/ Yellow card	Yellow Card reports are evaluated, alongside other information and evidence on medicine safety as described above (information sources used for pharmacovigilance) to determine whether any regulatory action is required to allow medicines to be used more safely and effectively	MHRA, UK	All Yellow Card reports received either on paper or electronically are promptly entered onto the MHRA’s ADR database so that they are available for signal detection	Open access	Various information about the Yellow Card Scheme, including awareness raising materials such as posters and videos, information on how to report and reporting forms that can be downloaded and printed out.	https://yellowcard.mhra.gov.uk/iDAP/	Reports can be made for all medicines including vaccines, blood factors and immunoglobulins, herbal medicines and homeopathic remedies, and all medical devices available on the UK market. From the 20th of May 2016,the MHRA is also collecting reports of safety concerns associated with e-cigarette products through the Yellow Card Scheme	Interactive Drug Analysis Profiles (iDAPs) avaialble for drug searches & complete report in CSV format	spontaneous suspected Adverse Drug Reactions (ADRs) reported through the Yellow Card Scheme	NA	yellowcard@mhra.gov.uk
320	TGA (DAEN)	Database of Adverse Event Notifications (DAEN), Australia	Therapeutic Goods Administration (TGA) receives adverse event reports associated with medicines and medical devices	TGA, Australia	NA	Partial open access	This work is copyright. You may download, display, print and reproduce the whole or part of this work in unaltered form for your own personal use or, if you are part of an organisation, for internal use within your organisation, but only if you or your organisation do not use the reproduction for any commercial purpose and retain this copyright notice and all disclaimer notices as part of that re…	http://apps.tga.gov.au/PROD/DAEN/daen - entry.aspx	Search by Trade name or an API, Date range, vaccines included	PDF	ADR report system in Australia	250,000–500,000 in 2015	info@tga.gov.au
321	HC-SC (MedEffect)TM	HC-SC (MedEffect)TM, Canada	MedEffect Canada provides consumers, patients, and health professionals with easy access to: report an adverse reaction or side effect;Obtain new safety information on drugs and other health products; and learn and better understand the importance of reporting side effects.	Health Canada's Marketed Health Products Directorate (MHPD)	Published 4 times a year	Partial open access	Unless otherwise specified, you may not reproduce materials on this site, in whole or in part, for the purposes of commercial redistribution without prior written permission from the copyright administrator.	https://www.canada.ca/en/health - canada/services/drugs - health - products/medeffect - canada.html	Case ID; type of report (spontaneous, report from study, literature); source; qualification	PDF or Excel	ADR report system in Canada	250,000–500,000 in 2015	omc - bcm@hc - sc.gc.ca.
322	BfArM (UAW-Datenbank)	BfArM (UAW-Datenbank)	500,000 spontaneous cases reports in Germany	Federal Institute for Drugs and Medical devices, Germany	‘‘Paul Ehrlich Institut’’ (PEI) database is dedicated to AEs related to vaccines and sera	Partial open access	Any utilisation by duplication or use of objects such as diagrams, sound files, video files, or texts in other electronic or printed publications is not permitted without the BfArM's explicit consent..	https://www.bfarm.de/EN/Home/home_node.html	product (trade name or INN); by reaction (PT SOC); by SMQ; by period; by some pt characteristics [aggregated data; case by case]	NA	ADR reports in Germany	250,000–500,000 in 2015	https://www.bfarm.de/EN/Servicefunctions/Contact/contact_node.html
323	Lareb	The Netherlands Pharmacovigilance Centre Lareb	Identifies risks associated with the use of medicines in daily practice and is the Knowledge Centre for adverse dugs reactions (ADRs).	Dutch Medicines Evaluation Board (MEB)	Lareb collects 20.000 to 25.000 reports of adverse drug reactions yearly	Partial open access	None of the texts and reports shown on the site may be used, published, distributed and/or copied without written permission from Lareb.	https://www.lareb.nl/en/	Both generic drug names and brand names can be used	Publications by Lareb, Signals, Overview of reports submitted to Lareb & WHO, Related drugs and vaccines	PV reports in Netherland	50,000–100,000 in 2015	info@lareb.nl
324	SMARS	Suspected Medicine Adverse Reaction Search	ADR reports occurring in New Zealand	New Zealand Medicines and Medical Devices Safety Authority	NA	Open access	Information on Medsafe's web site (other than Data sheets, Consumer Medicine Information, and the Suspected Medicine Adverse Reaction Search (SMARS) database) is subject to Crown copyright. Information subject to Crown copyright may be reproduced for personal, academic or clinical use without formal permission or charge. Use or publication of these data must acknowledge the Medsafe web site as th…	http://www.medsafe.govt.nz/Projects/B1/ADRSearch.asp	spontaneous cases vaccines included; by product (trade name or INN); by period [aggregated data; case by case]	The summary report (aggregated format) displays the total number of reports, reactions and fatal cases ( In addition, the detailed report (caseby - case format) provides information regarding the patient and the drug	ADR reports in NZ	50,000–100,000 in 2015	askmedsafe@moh.govt.nz
325	Sundhedsstyrelsen	Sundhedsstyrelsen	Spontaneous reports from Danish Health Authority	Danish Health Authority	Data are aggregated in a DAP document, with one DAP per drug. A DAP, which is a summary of all reported ADRs, provides the total number of case reports, of reactions	Partial open access	NA	https://www.sst.dk/en/rational - pharmacotherapy/reviews	Side effects from vaccines are available on request via email.	PDF	Saftey data from Denmark	25,000–50,000 in 2015	sst@sst.dk
326	PMDA	Pharmaceuticals and Medical Devices Agency, Japan	Post-marketing safety reports have to be submitted by a Japanese Marketing Authorization Holder distributing the product in Japan	PMDA	NA	Open access	The users of this site can use the contents basically freely. People are basically free to link to any URL on this site. If there are other local rules on each page, please use the information under those rules.	http://www.pmda.go.jp/english/index.html	Suspected ADRs, you can search the information on the website	Download the information as a comma separated value (CSV) file from the website	Post marketing safety reports and ADR reports in Japan	0 - 5000 reports in 2015	http://www.pmda.go.jp/english/0002.html
327	ENCePP	European Network of Centres for Pharmacoepidemiology and Pharmacovigilance	The Resource Database includes information on expertise and research experience across Europe and serve as a hub for both researchers and study sponsors seeking to identify organisations and data sets for conducting specific pharmacoepidemiology and pharmacovigilance studies in Europe.	European Medicines Agency	NA	Open access	NA	http://www.encepp.eu/standards_and_guidances/methodologicalGuide3_4.shtml	Search by name, type (Disease, case registry, spontaneous reporting database, prescription event monitoring, exposure registry, paharmacy dispensing database, other), licensed medicinal products, ATC codes, geographical origin of data, linkage to other data sources etc	Print, PDF format	Pharmacoepidemiology and pharmacovigilance studies	NA	encepp_secretariat@ema.europa.eu
328	SAFEGUARD	SAFEGUARD	Pharmacoepidemiological databases, SAFEGUARD is a multicentre collaborative project funded by the Seventh Framework Programme (FP7) of the European Commission.	DSRU	Derived from Electronic healthcare data resources - CPRD (Clinical Practice Research Datalink), THIN (The Health Improvement Network), IMS Health Disease Analyzer databases, PHARMO.Spontaneous reporting databases - Yellow card scheme, Lareb, Vigibase, Eudravigilance	Restricted	License required	http://www.dsru.org/studies - for - risk - management/pharmacoepidemiological - databases/	NA	NA	Drug safety	NA	rachel.green@dsru.org
329	CDSCO	Central Drugs Standard Control Organization	Pharmacovigilance Programme of India (PvPI)	Assuring Drug Safety	Collection of ADR reports, Data bank, clinical trial reports etc	Open access	NA	http://www.cdsco.nic.in/forms/contentpage1.aspx?lid=1752	NA	PDF	Central Drugs Standard Control Organization	NA	dci@nic.in
330	CIOMS	Council for International Organizations of Medical Sciences	Guidance on health research including ethics, medical product development and safety	Established by WHO and UNESCO in 1949	In 1986,CIOMS set up its first Working Group on pharmacovigilance, a Working Group on International Reporting of Adverse Drug Reactions to explore means of coordinating and standardizing international adverse drug reporting by pharmaceutical manufacturers to regulatory authorities.	Partial open access	NA	https://cioms.ch/about/	International Reporting of Periodic Drug Safety Update Summaries (CIOMS Working Group II 1992), Guidelines for Preparing Core Clinical Safety Information on Drugs (CIOMS Working Group III, 1995), Benefit-risk balance for marketed drugs (CIOMS Working Group IV, 1998) ...etc	NA	International Reporting of Adverse Drug Reactions	NA	info@cioms.ch
331	PSUR	Periodic Safety Update Reports	Pharmacovigilance documents intended to provide a safety update resulting in an evaluation of the impact of the reports on the risk-benefit balance of a medicinal product	They shall be submitted by marketing authorisation holders at defined time points during the post-authorisation phase.	The required format and content of PSURs in the EU are based on those for the Periodic Benefit Risk Evaluation Report (PBRER) described in the ICH - E2C(R2) guideline (see Annex IV ICH - E2C(R2)).	Open access	The European Medicines Agency maintains this website to enhance public access to information on its activities.	http://www.ema.europa.eu/ema/index.jsp?curl=pages/regulation/document_listing/document_listing_000361.jsp	NA	NA	Periodic safety update reports	NA	http://www.ema.europa.eu/ema/index.jsp?curl=pages/about_us/landing/ask_ema_landing_page.jsp&mid=WC0b01ac05806499f0
332	DSUR	Development Safety Update Report	Standard for periodic reporting on drugs under development (including marketed drugs that are under further study) among the ICH regions	ICH E2F	US and EU regulators consider that the DSUR, submitted annually, would meet national and regional requirements currently met by the US IND Annual Report and the EU Annual Safety Report, respectively	Open access	NA	http://www.ich.org/fileadmin/Public_Web_Site/ICH_Products/Guidelines/Efficacy/E2F/Step4/E2F_Step_4.pdf	Report should include Clinical trials using an investigational drug, Clinical trials conducted using marketed drugs in approved indications, Therapeutic use of an investigational drug, Clinical trials conducted to support changes in the manufacturing process of medicinal products., Observational or epidemiological studies, Non-clinical studies, Manufacturing or microbiological changes, Any other …	NA	Development safety update report	NA	NA
333	IB	Investigators Brochure	Contains pre-clinical and clinical information related to an investigational drug. The information should be presented in a concise, simple, objective, balanced form that should be taken into account during translation.	An IB is first required when conducting the first clinical study in humans	According to Section 7 of ICH E6	Open access	NA	http://ichgcp.net/7 - investigator%E2%80%99s - brochure	The brochure should be in the following format Summary • Introduction • Physical, chemical, and pharmaceutical properties and formulation • Non-clinical studies • Effects in humans • Summary of data and guidance for the investigator	NA	Investigational brochures	NA	NA
334	SUSAR	Suspected Unexpected Serious Adverse Reactions	Internet platform for administration of unexpected serious adverse reactions as well as partly a unified regulation of the registration procedure/method	All SUSAR to an investigational medicinal product which are brought to its attention are immediately entered in a EudraVigilance database	https://esusar.mhra.gov.uk/	NA	NA	http://susar.info/	sponsor has to ensure that all relevant information about the SUSAR that are fatal or life-threatening is recorded and reported as soon as possible in any case no later than seven days after knowledge by the sponsor of such a case, and that relevant follow-up information is subsequently communicated within an additional eight days: - To the competent authority in all concerned states, - To the EC…	NA	Suspected unexpected serious adverse reaction	NA	NA
335	PBRER	Periodic Benefit Risk Evaluation Report	Analysis of the safety, efficacy, and efficiency of a drug once it is already in the market	ICH Expert, USA FDA, and European Medicines Agency	Market Authorization Holder (MAH) is required to make the PBRER submission - every 6 months for the first 2 years after the product is marketed, once a year for the following 2 years	NA	NA	http://www.ich.org/fileadmin/Public_Web_Site/ICH_Products/Guidelines/Efficacy/E2C/E2C_R2_Step4.pdf	evolution of the Periodic Safety Update Report (PSUR) into the new PBRER (Periodic Benefit-Risk Evaluation Report) format	https://www.fdanews.com/ext/resources/files/archives/1/12/12 - 18 - 12 - PBRER.PDF	Periodic benefit - risk evaluation report	https://www.fda.gov/downloads/Drugs/GuidanceComplianceRegulatoryInformation/Guidances/UCM346564.pdf	NA
336	EWAG-BBD	EWAG-Biocatalysis/Biodegradation database	Database of Microbial biocatalytic reactions and biodegradation pathways. enviPath - The Environmental Contaminant Biotransformation Pathway Resource - is a complete redesign and reimplementation of Eawag-BBD/PPS.	Swiss Federal Institute of Aquatic Science and Technology, Eawag, Duebendorf, Switzerland	This database contains information on microbial biocatalytic reactions and biodegradation pathways for primarily xenobiotic, chemical compounds. The goal of the EAWAG - BBD is to provide information on microbial enzyme - catalyzed reactions that are important for biotechnology.	Partial open access	NA	http://eawag - bbd.ethz.ch/	Select the pathway and metapathway, it also contains a tab for biochemical periodic tables.	Graphical map	biocatalysis and biodegradation	NA	bbd@eawag.ch
337	IIMDB	In Vivo/In Silico Metabolites Database	The database includes known biochemical compounds collected from existing biochemical databases plus computationally generated human phase I and phase II metabolites of these known compounds	Grant Lab	NA	NA	NA	http://metabolomics.pharm.uconn.edu/?q=Software.html	NA	NA	In Vivo/in Silico metabolites database	NA	http://metabolomics.pharm.uconn.edu/?q=contact
338	FDB-17	Fragment Database FDB-17	Contains 10 million fragment-like molecules evenly covering a broad value range for molecular size, polarity, and stereochemical complexity	University of Berne · Freiestrasse 3 · 3012 Berne, Switzerland	NA	Open access	NA	http://www.gdb.unibe.ch/the - fragment - database - fdb - 17/	FDB-17 mapplet and multiﬁngerprint browser	NA	Fragment based database	contains 166.4 billion possible molecules up to 17 atoms of C, N, O, S and halogen following the simple rules of chemical stability and synthetic feasibility.10 million fragmentlike molecules evenly covering a broad value range for molecular size, polarity, and stereochemical complexity.	jean - louis.reymond@dcb.unibe.ch
339	FilTer BaSe	FilTer BaSe	Chemoinformatics platform to facilitate fully filtered compound library comprising data around 3,48,000 compounds that is obtained from regular procedure like salt removal, library formatting, library filtering on basis of standard physicochemical and sub-structure filters	Savitribai Phule Pune University, India	NA	Open access	The FilTer BaSe Database is online and available via http://bioinfo.net.in/filterbase	http://196.1.114.45/filterbase/index.html	Search by chemical name, SMILES, Compound ID	SDF containing compound iformation, properties, bioavailability, PAINS filters, substructure filter results	Lipinski Rule of 5 compliance compounds	around 348,000 compounds on the basis of physicochemical and substructure properties	http://196.1.114.45/filterbase/contact.html
340	UCSF PMT	Pharmacogenetics of Membrane Transporters Database	Provides information on genetic variants (including single nucleotide polymorphisms (SNPs) and insertions/deletions) in membrane transporter genes	UCSF, National Institutes of Health's National Institute of General Medical Sciences	Identifying genetic variants in membrane transporters in ethnically diverse populations	Restricted	License required	http://pharmacogenetics.ucsf.edu/	Positions of the SNPs and allele frequencies in major racial and ethnic populations are provided. All variants are mapped to the gene structure, and variants that alter the protein sequences of the transporters are mapped to the secondary structure of the transporters	NA	Pharmacogenetics	NA	pmt - science@pharmacogenetics.ucsf.edu
341	TransportDB	TransporterDB	Relational database describing the predicted cytoplasmic membrane transport protein complement for organisms whose complete genome sequences are available	Macquarie University, Australia	NA	Open access	NA	http://www.membranetransport.org/transportDB2/index.html	transporter type from the pull-down (leave as "All Types" to see all transporters in database), or enter text in the other fields	CSV	Transporters in any sequenced genome	annotation of 2777 complete genomes, comprising 2557 eubacteria, 164 archaea and 56 eukaryota, 860 252 individual transporters, classified into 168 distinct families of transporters. In terms of each class of transporter, the database currently includes 457 183 ATP - Dependent transport proteins, 32 952 phosphotransferase system, 318 233 secondary transporters, 29 874 ion channels, 3273 outer mem…	ian.paulsen@mq.edu.au
342	TCDB	Transporter Classification Database	The database details a comprehensive IUBMB approved classification system for membrane transport proteins known as the Transporter Classification (TC) system. The TC system is analogous to the Enzyme Commission (EC) system for classification of enzymes, except that it incorporates both functional and phylogenetic information	Saier labs Bioinformatics group	TCDB is a curated database of factual information from 14151 published references	Open access	The text of this website is available for modification and reuse under the terms of the Creative Commons Attribution - Sharealike 3.0 Unported License and the GNU Free Documentation License	http://www.tcdb.org/	Search by systems, Clusters, Families, Superfamilies, PDB crystal structures, references	NA	Transporter classification database	TCDB is a curated database of factual information from 15186 published references, The database contains 17257 protein sequences, These proteins are classified into 1314 transporter families based on the TC - system	msaier@ucsd.edu
343	TP-Search	TP-Search	Drug transporters, which are thought to play an important role in the pharmacokinetics of drugs.	The University of Tokyo Graduate School of Pharmaceutical Sciences	NA	Open access	This database is supported by Grant - in - Aid for Scientific Research (Publication of Scientific Research Results) from Japan Society for the Promotion of Science (2005 - 2006).	http://togodb.dbcls.jp/tpsearch	Search by compound, species, transporter, property, parameter, experimental system, users can obtain substrate and inhibitor information on drug transporters (Homo sapiens (9606), Rattus (10114), Mus (10088), Cercopithecidaes (9527)	NA	Drug transporters (6750 found)	It includes information related to drug transporters, tissue, compounds name, drug - drug interaction, gender difference, KO mice and rats, pathophysiology and genetic diseases. Users are able to search by tissue name, genetic polymorphisms or genetic diseases	NA
344	SPC/PIL	Summaries of Product Characteristics/Patient Information Leaflet	PILs are based on the Summaries of Product Characteristics (SPCs) which are a description of a medicinal product’s properties and the conditions attached to its use	MHRA, UK	A - Z list by active substance	Partial open access	The material on the site must not be systematically reproduced, linked to and / or sold for commercial gain	http://www.medicines.org.uk/emc/	A-Z list by active substance. You can also use the search box on the left to find a medicine by generic name or brand name.	PDF format	Medicines Information: Product details	NA	info@mhra.gov.uk
345	STRIDE/STARR	Stanford Translational Research Integrated Database Environment /Stanford Medicine Research Data Repository	This clinical data warehouse contains data from both hospitals and spans multiple EMR implementations	Stanford University	Imaging data from Radiology and historic clinical data from earlier EMRs	Restricted	License required	https://med.stanford.edu/	STRIDE’s semantic model uses standardized terminologies, such as SNOMED, RxNorm, ICD and CPT, to represent important biomedical concepts and their relationships.	XML descriptor files	Translational Research Informatics Platform	a clinical data warehouse, based on the HL7 Reference Information Model (RIM), containing clinical information on over 1.3 million pediatric and adult patients cared for at Stanford University Medical Center since 1995	https://stanford.service - now.com/services?id=get_help&cmdb_ci=f4d7c11a1374e20063eadf82e144b07e
346	EMBASE	EMBASE	Embase is a highly versatile, multipurpose and up-to-date biomedical database	Elsevier	NA	Restricted	License required	http://www.embase.com	NA	NA	Biomedical database	Journal coverage from 1947 to the present, Over 32 million records, including MEDLINE titles, Full - text indexing of drug, disease and medical device data	https://service.elsevier.com/app/overview/elsevier/
347	ABCdb	ABC Permease Database	ABCdb is a public resource devoted to the ATP-binding Cassette (ABC) transporters encoded by completely sequenced prokaryotic genomes	Universite Paul Sabatier, France	NA	Partial open access	Registration required to access the contents	http://www - abcdb.biotoul.fr	Search by gene name, subfamily, Gene function, gene SP link, species, strain name, Enter an amino acid sequence in Fasta format sequence or a plain text sequence, subfamilies	NA	ABC transporter repertories from sequenced archaeal and bacterial genomes.	NA	abcdb@biotoul.fr.
348	Cytochrome P450 Drug Interaction Table	Cytochrome P450 Drug Interaction Table	This table is designed as a hypothesis testing, teaching and reference tool for physicians and researchers interested in drug interactions that are the result of competition for, or effects on the human cytochrome P450 system	Indiana University	NA	Open access	NA	http://medicine.iupui.edu/flockhart/	The table contains lists of drugs in columns under the designation of specific cytochrome P450 isoforms.	A drug appears in a column if there is published evidence that it is metabolized, at least in part, via that isoform. It does not necessarily follow that the isoform is the principal metabolic pathway in vivo, or that alterations in the rate of the metabolic reaction catalyzed by that isoform will have large effects on the pharmacokinetics of the drug.	Cytochrome P450 drug interaction table	http://medicine.iupui.edu/clinpharm/ddis/clinical - table	http://medicine.iupui.edu/CLINPHARM/about/contact - us
349	Directory of P450-containing Systems	Directory of P450-containing Systems	Electronic resources world-wide for all researchers working in the field of P450 proteins and P450-containing systems	Kirill N. Degtyarenko, Italy and Institute of Biomedical Chemistry	Databases currently linked are: SWISS - PROT, EMBL, PDB, Entrez, PROSITE, PRINTS, ENZYME, and LIGAND.	Open access	NA	http://www.icgeb.trieste.it/~p450srv/	Consists of Components of P450-containing systems, II.EC numbers for P450 enzymes, III.Steroid ligands of P450s, V.Families of structural domains of P450-containing systems, VII.OMIM entries related to P450-containing systems, VIII.MOLSCRIPT images of known 3D structures IX.The table of age-dependent changes in liver microsomal P450,X.A tree of representative P450 sequences	NA	Directory of P450 - containing systems	NA	NA
350	VKCDB	Voltage-Gated Potassium Channels Database	Sequence database of voltage-gated potassium channels (VKCs) from Eukaryotes, Bacteria and Archaea	Dr. Warren J. Gallin at the University of Alberta, Canada.	NA	Open access	NA	http://vkcdb.biology.ualberta.ca/	VKCDB will allow you to browse and search using different annotation criteria, and search against the protein and nucleotide sequences in VKCDB with VKCDB BLAST.	Displayed entries can be selected to download as multiple protein and/or nucleotide sequences in FASTA format for further analyses.	Sequence database of voltage - gated potassium channels (VKCs) from Eukaryotes, Bacteria and Archaea	4279 entries, including some "unknown proteins" annotated by automatic genome annotation projects which share a high degree of sequence similarity with voltage - gated potassium channels	wgallin@ualberta.ca
351	NPD	Nuclear Protein Database	The Nuclear Protein Database (NPD) is a searchable database of information on proteins that are localised to the nucleus of vertebrate cells.	Professor Wendy Bickmore, Medical Research Council Human Genetics Unit	NA	Open access	NA	http://npd.hgu.mrc.ac.uk/user/	protein name, protein motif, nuclear compartment name, or keyword term,	http://npd.hgu.mrc.ac.uk/user/statistics	Novel nuclear proteins isolated using gene - trap and other technologies	over 1000 vertebrate proteins (mainly those from mouse and human) that are thought to, or known to, be localised to the cell nucleus. (http://npd.hgu.mrc.ac.uk/user/statistics)	Wendy.Bickmore@hgu.mrc.ac.uk
352	NRR database	Nuclear Receptor Resource	48 human nuclear receptors.	Indigo Biosciences	NA	Partial open access	Registration required to access the contents	http://nrresource.org/	4 classifications- CNS, Circadian & basal metabolism, Xenobiotic & bile acid metabolism, reproduction and development, lipid metabolism and energy NRRs	list of all 48 human nuclear receptors. Click on the “NRR” link to go to a resource page dedicated to that receptor where applicable.	Nuclear receptors	48 NR	http://nrresource.org/contact - nrr/
353	MitoProteome	MitoProteome	Mitochondrial gene/protein sequence database and annotation system	Massachusetts General Hospital, Harvard Medical School	NA	Open access	NA	http://www.mitoproteome.org/	MITO ID, Entrez Gene_ID, Gene Name, Gene Symbol, Synonyms, Alternate names, Sub-mitochondrial Compartment, Kegg pathway/function	FASTA files of gene sequences and Excel files of the MS/MS peptides detected across 14 mouse tissues.	Human Mitochondrial Protein Database	MitoCarta2.0 consists of 1158 human genes, including 918 genes in the original inventory as well as 240 additional genes. Mitochondria from 14 organs	efahy@ucsd.edu
354	MitoMiner	MitoMiner	An integrated web resource of mitochondrial localisation evidence and phenotype data for mammals, zebrafish and yeasts.	University of Cambridge	Gene centric, with all data attached to gene objects. For best results search for a gene identifier such as an Ensembl id, gene symbol or genome project id (HGNC, MGI, RGD, SGD, ZFIN).	Partial open access	Registration required to access the contents	http://mitominer.mrc - mbu.cam.ac.uk/release - 4.0/begin.do	Enter a gene symbol, Ensembl id, or genome project identifier, search for a gene name, description, or other keyword	Summary of all the information present within the database that relates to that entry and provides web links to external resources such as the Ensembl and GeneCards databases.	Mitochondrial localisation evidence and phenotype data for mammals, zebrafish and yeasts.	NA	http://mitominer.mrc - mbu.cam.ac.uk/release - 4.0/begin.do
355	MITOMAP	MITOMAP	A human mitochondrial genome database	Center for Molecular Medicine at Emory University	NA	Partial open access	All material on this collaboration platform is the property of the contributing authors.	https://www.mitomap.org/MITOMAP	mtDNA Variants (includes mini insertions & deletions), mtDNA Mutations with Reports of Disease-Associations, Nuclear Genes Involved in Mitochondrial Disease	Text file	Human mitochondrial genome database	our total of non - disease variants to 13,362	mitomap@email.chop.edu
356	MEROPS	MEROPS	Resource for peptidases (also termed proteases, proteinases and proteolytic enzymes) and the proteins that inhibit them	EMBL-EBI	NA	Open access	EMBL-EBI promotes open science through its mission to provide freely available online services, database and software relating to data contributed from life science experiments to the largest possible community.	https://www.ebi.ac.uk/merops/	Name, MEROPS Identifier or source Organism	The Summary describes the classification and nomenclature of the peptidase and offers links to supplementary pages showing sequence identifiers, the structure if known, literature references and more.	Peptidase database	NA	merops@ebi.ac.uk
357	GPCRdb	GPCR Database	GPCRdb contains data, diagrams and web tools for G protein-coupled receptors (GPCRs).	University of Copenhagen, Polish Academy of Sciences	GPCR crystal structures and the largest collections of receptor mutants. Diagrams can be produced and downloaded to illustrate receptor residues (snake - plot and helix box diagrams) and relationships (phylogenetic trees).	Open access	NA	http://www.gpcrdb.org/	Drug browser along with a statistics page and drug mapping page	User documents for receptors and families, signal proteins, sequences, similarity search, structures, mutations, sites (ligand interactions, ) drugs, NHS sales etc	Downloaded	Proteins: 14,809, human proteins: 418 (all non - olfactory) Species: 3,547 Exp. structures: 218 Refined structures: 154 Ligands: 144,808 Mutants: 34,355 Ligand interactions: 10,297	info@gpcrdb.org
358	GPCR Pattern recognition	GPCR Pattern recognition	Resource for 7TM proteins	Michael Sheehan and Peter Elliot	Characterised superfamilies, families or receptor subtypes	Open access	NA	http://www.biochem.ucl.ac.uk/bsm/dbbrowser/GPCR/	scan either against the particular named fingerprint, or against the full PRINTS database; or use the interactive alignment editor (CINEMA)	http://www.bioinf.man.ac.uk/dbbrowser	NA	~120 fingerprints are now available	NA
359	IUPHAR	International Union of Basic and Clinical Pharmacology	Receptor Nomenclature and Drug Classification	NC - IUPHAR (International Union of Basic and Clinical Pharmacology Committee	In - depth coverage of the properties of G protein - coupled receptors (GPCRs), ion channels, nuclear receptors, selected enzymes and their ligands, intensively curated and peer - reviewed, with the chemical substances rigorously defined with molecular descriptors.	Open access	We provide selected data files available for download on this page.	http://www.guidetopharmacology.org/nciuphar.jsp	quick search at the top of every page or 'Advanced Search' tools linked from the menu) or through browsing the target and ligand lists. Targets are organised into protein classes (GPCRs, enzymes, ion channels etc) and then subdivided into families (e.g. Adenosine receptors).	CSV	Pharmacology database	7TM receptors - 399, g protein - coupled receptors including orphans - 393, orphan G protein - coupled receptors* - 127, other 7TM proteins - 6, nuclear hormone receptors - 48, catalytic receptors - 244, ligand - gated ion channels - 81, Voltage - gated ion channels - 144, other ion channels - 52, enzymes - 1184, transporters - 509, other protein targets - 178, total number of targets - 2839	enquiries@guidetopharmacology.org
360	PDSP Ki Database	PDSP Ki Database	Information on the abilities of drugs to interact with an expanding number of molecular targets, the values are expressed in Nm	NIMH Psychoactive Drug Screening Program, Heffter Research Institute.	The Ki database serves as a data warehouse for published and internally - derived Ki, or affinity, values for a large number of drugs and drug candidates at an expanding number of G - protein coupled receptors, ion channels, transporters and enzymes.	Open access	The information and data presented here are freely available to all users.	https://pdsp.unc.edu/databases/kidb.php	Anatomical profiling of GPCR expression is offered for selected targets, Search by receptor name, source, ligand, Ki greater than or less than values, species, hot ligands, reference	CSV	Ki, or affinity, values for a large number of drugs and drug candidates at an expanding number of G - protein coupled receptors, ion channels, transporters and enzymes	60586 Ki values for searching, and is growing, This list shows the Top 100 Receptors/Targets in Ki	bryan_roth@med.unc.edu
361	Relibase	Relibase	A program for searching protein-ligand databases	Cambridge Crystallographic Data Centre	NA	Open access	NA	http://relibase.ccdc.cam.ac.uk/account_utilities/login_form.php	Search by text, sequence, SMILES	NA	Protein - ligand	NA	support@ccdc.cam.ac.uk
362	PDBbind-CN Database	PDBbind-CN Database	The PDBbind database is designed to provide a collection of experimentally measured binding affinity data (Kd, Ki, and IC50) exclusively for the protein-ligand complexes available in the Protein Data Bank (PDB).	University of Michigan	A total of 1, 300 protein - ligand complexes are selected to form the "refined set" with concerns on the quality of structures and binding data, which is compiled particularly for docking/scoring studies	Partial open access	The basic information of each complex in PDBbind is completely open for access (see the [BROWSE] page). Users are required to register under a license agreement in order to utilize the searching functions provided on this web site or to download the contents of PDBbind in bulk. Registration is free of charge to all academic and industrial users.	http://pdbbind.org.cn/	PDB code, the release year of the structure, the protein name, EC number, and binding affinity range.one can draw a chemical moiety as query and then retrieve all of the ligand molecules containing the input query or a structure similar to the input query.	The hits are summarized and returned on a separate page.	binding affinities for the protein - ligand complexes in the Protein Data Bank	version 2017, is based on the contents of PDB officially released by Jan 1st, 2017. This release provides binding data of a total of 17,900 biomolecular complexes, including protein - ligand (14,761), nucleic acid - ligand (121), protein - nucleic acid (837), and protein - protein complexes (2,181), which is currently the largest collection of this kind.	liuhai@mail.sioc.ac.cn
363	BioLiP	BioLiP	Semi-manually curated database for high-quality, biologically relevant ligand-protein binding interactions	University of Michigan	Serves the needs of ligand - protein docking, virtual ligand screening and protein function annotation, a new algorithm COACH to predict ligand - binding sites.	Open access	NA	https://zhanglab.ccmb.med.umich.edu/BioLiP/	Ligand to view the ligand name; Hover over the GO terms to view all go terms. Click the BioLiP ID	CSV format	Ligand - protein binding database	Number of entries: 428,738, number of proteins from PDB: 91, 510 Number of DNA/RNA ligands: 48,090, number of peptide ligands: 21, 119, number of metal ligands: 121, 313 Number of regular ligands: 238,208 Number of entries with binding affinity data: 23,492	yangzhanglab@umich.edu
364	PLDB	Protein Ligand Database	An active knowledge base of structural data and protein-ligand interactions	Schrodinger	A curated set of binding affinity ranges is available so that users can track the impacts of structural motifs and interactions on intermolecular forces between ligands and receptors.	Restricted	Schrödinger or its licensors own a copyright in the selection, coordination and arrangement of the Content.	https://www.schrodinger.com/pldb	Search by geometric parameters, but also interaction motifs. Users have the ability to search for standard protein-ligand interactions, e.g., hydrogen bonds, pi-pi interactions, salt bridges, etc. Powerful geometric search criteria can be used to mine public and proprietary data for measurements, e.g., distances, angles, centroids, and planes. Custom structural motifs and metadata can be easily p…	NA	Structural data and protein - ligand interactions	NA	info@schrodinger.com
365	PDBbind-CN Database	PDBbind-CN Database	The aim of the PDBbind database is to provide a comprehensive collection of the experimentally measured binding affinity data for all types of biomolecular complexes deposited in the Protein Data Bank (PDB).	Shanghai Institute of Organic Chemistry, Chinese Academy of Sciences	NA	Partial open access	You should register and login before downloading binding affinity data and structure files.	http://www.pdbbind.org.cn/index.asp	Search by PDB code	Entry information, ligand properties, protein sequence similarity, complexes with the small molecules	Experimentally measured binding affinity data	2017 RELEASE - binding data of a total of 17,900 biomolecular complexes, including protein - ligand (14,761), nucleic acid - ligand (121), protein - nucleic acid (837), and protein - protein complexes (2,181)	wangrx@mail.sioc.ac.cn
366	NLDB	Natural Ligand DataBase	Protein-ligand interactions in three-dimension.	Osaka University	The ligand in the database is a "natural ligand" generated by the knowledge of enzymatic reactions appeared in KEGG combined with a three - dimensional data of protein - analog interactions in PDB.	Open access	NA	http://nldb.hgc.jp/nldb/top	PDB entry ID, molecule name, organism, ligand name, KEGG reaction ID, EC number, UniProt accession number, chemical component ID	A list of reactions with the data counts of three types of complexes, natural, analog, and ab initio	Natural ligand database	Natural Complex - 68524, analog Complex - 29,103, ab initio Complex - 64,453	NA
367	PoSSuM	Pocket Similarity Search database	Pocket similarity search using multi-sketches	University of Tokyo	PoSSuM enables rapid exploration of similar binding sites among structures with different global folds as well as similar folds. Moreover, PoSSuM is useful for predicting the binding ligand for unbound structures.	Open access	The PoSSuM database is freely available for all researchers.	http://possum.cbrc.jp/PoSSuM/index.html	Search K" is useful for finding similar binding sites for a known ligand-binding site, Search P" is useful for predicting ligands that potentially bind to a structure of interest, "Drug Search" is useful for retrieving ligand analogs and investigating receptor diversity	TSV file	Similarities to known binding pockets	database stores 5,513,691 known and putative binding sites obtained from Protein Data Bank	junichiito333@gmail.com
368	ASD	Allosteric Database	Versatile resource for structure, function, disease and related annotation for the well-established allosteric macromolecules and allosteric modulators	Molecular Design Laboratory, SJTU	Allostery is pertinent to regulate a protein’s functional activity induced by the action of an effector at a site distinct from the active site of biomolecules through alteration of conformation and/or dynamics	Partial open access	Copyright © 2009 - 2013 Molecular Design Laboratory, SJTU All Rights Reserved. Designed by MDL.	http://mdl.shsmu.edu.cn/ASD/module/mainpage/mainpage.jsp	Search by class, organism, allosteric mechanism, pathway, network, allosterome etc	XML file	Allosteric	Allosteric Target Entries - 1788, allosteric Modulator Entries - 77825, allosteric Interactions - 82431, Allosteric Sites - 1930, allosteric Pathways - 56, allosteric Networks - 261, Allosteric Related Diseases - 3350	jian.zhang@sjtu.edu.cn & jzhang.dr@gmail.com
369	Orange Book	Orange Book	Approved Drug Products with Therapeutic Equivalence Evaluations by FDA	US FDA	The Orange Book search results and drug listings will display patent submission dates where available	Open access	NA	https://www.accessdata.fda.gov/scripts/cder/ob/index.cfm	Search by Proprietary Name, Active Ingredient or Application Number, Search by Applicant (Company), Search by Dosage Form (for example: TABLET), Search by Route of Administration (for example: ORAL), Search by Patent Number, View Newly Added Patents or Delisted Patents	CSV, Excel	NDA, ANDA	NA	orangebook@fda.hhs.gov.
370	WIPO	World Intellectual Property Organisation (Patent scope)	WIPO is the global forum for intellectual property services, policy, information and cooperation	UN Nations (191 members)	Contains substantiallly more SAR results	Partial open access	NA	https://patentscope.wipo.int/search/en/result.jsf	Search by name, date, ID, New Chemical Structure Search functionality etc	PDF	Patents	2 million International Applications	patentscope@wipo.int.
371	EPO	European Patent Office	Espacenet: free access to over 100 million patent documents	EPO, EU	NA	Partial open access	NA	https://worldwide.espacenet.com/?locale=en_EP	Classification code	Text file	Patents	NA	https://forms.epo.org/service - support/contact - us/contact0 - form.html?topic=OnlineServices&subject=Espacenet
372	Google Patents	Google Patents	Patents (US patents as well)	U.S	NA	Open access	NA	https://patents.google.com/	Type anything	PDF	Patents	more than 90 million patent publications from 17 countries and US full text, provided by IFI CLAIMS Patent Services	click "send feedback" below
373	SureChemBL	SureChemBL	Resource containing compounds extracted from the full text, images and attachments of patent documents.	EMBL, EBI	NA	Partial open access	EMBL hereby grants to User a limited, non - exclusive, non - transferable, non - delegable, revocable, worldwide licence (and with respect to Suppliers’ third - party content contained in the Licensed Materials. EMBL-EBI promotes open science through its mission to provide freely available online services, database and software relating to data contributed from life science experiments to the lar…	https://www.surechembl.org/search/	Select structure search (substructure, similarity, identical, basic, major match), Filter by mol.wt, patent authorities & publication date.	SDF or TSV	Patents	17 million compounds extracted from 14 million patent documents.	surechembl - help@ebi.ac.uk
374	Derwent	Derwent	Contains citations of patents and literature during the determination of patentability	Clarivate Analytics	Coverage - Authorities from 32 countries	Restricted	License required	https://clarivate.com/products/derwent - patents - citation - index/	NA	NA	Patents	162 million backward citations, 182 million forward citations, 39 million literature citations	https://clarivate.com/products/derwent - patent - citation - index/contact - us/
375	SCRIPDB	SCRIPDB	Full original patent text, reactions, and relationships described within any individual patent, in addition to the molecular files common to structural databases	Jurisica Lab, IBM	Derived from the raw data files obtained from USPTO	Partial open access	Copyright 2011 Abraham Heifets. All Rights Reserved	http://dcv.uhnres.utoronto.ca/SCRIPDB/search/	Search for a molecule by exact match, substructure search, similarity search, molefile upload, SMARTS strings, or by drawing a structure	Structure - data ﬁle (SDF) per patent	Patents	34,789 patents contain ten or fewer structures, two - thirds of patents contain more than ten and 1, 296 patents contain more than a thousand structures	sales@metamolecular.com
376	IID	Integrated Interactions Database	Database of known and predicted eukaryotic protein-protein interactions, in 30 tissues of model organisms and humans.	Jurisica Lab, IBM	Only database with tissue specific PPIs in model organisms and human.	Open access	NA	http://iid.ophid.utoronto.ca/iid/About/	Inputs can be any combination of gene symbols, UniProt IDs or Entrez IDs separated by spaces, tabs or new line, search by species types & tissue types	Displayed as a table, downloaded to a text file or viewed as a series of summary figures.	Protein - Protein interactions	IID has a total of 1, 566,043 PPIs and 68,831 proteins for six species (S. cerevisiae (yeast), C. elegans (worm), D. melonogaster (fly), R. norvegicus (rat), M. musculus (mouse) and H. sapiens (human)), totalling 664,643 interactions	iid@ai.utoronto.ca
377	pathDIP	Pathway Data Integration Portal	pathDIP is an annotated database of signaling cascades, comprising core pathways from major curated pathways databases, and extended pathways predicted by using physical protein interactions	Jurisica Lab, IBM	Integrates data from 20 source pathway databases	Partial open access	All contents copyright © Jurisica Lab, Krembil Research Institute, The University Health Network, Toronto, Canada. Last modified Oct. 2018,version 3.0.29.2 (Database version 3.0.0.3)	http://ophid.utoronto.ca/pathdip/	Search by IDs (gene symbol, UniProt, Egid), select pathway sources	Summary of the associations are also available in a matrix view. Both views are downloadable in tabdelimited format	Gene pathway	PathDIP annotates 17,070 protein - coding genes with 4,678 pathways	juris@ai.utoronto.ca
378	Thomson Reuters Cortellis	Thomson Reuters Cortellis	Included are clinical trials records, conference reports, literature records, press releases, and disease incidence and prevalence data via the Liguamatics platform	Thomson Reuters, USA	Use I2E to mine Cortellis CTI content like Patient selection criteria, Site selection, Outcome measures and biomarkers, Adverse event analysis and more	Restricted	License required	http://resources.science.thomsonreuters.com/content/cortellis?elqTrack=true#cortellis_ii	In addition to Thomson Reuters own ontologies, content is indexed using external standard ontologies including MESH and the NCI thesaurus, and Linguamatics ontologies including relationships, numerics and units e.g. scan literature records for cells and tissue type using MESH terms.	Tabular data can be provided as html tables, CSV, Excel, interactive charts etc	Clinical text analytics for I2E	Over 180k Clinical Trial records, Literature - Over 2.3m manually curated abstracts, Press releases - Over 200k press releases indexed to clinical trial types or events, Conferences - Over 21k meeting abstracts and 8k conference reports, Epidemiology - More than 20k abstracts covering over 4,500 diseases from upwards of 1, 000 sources	https://www.thomsonreuters.com/en/contact - us.html
379	CAS SciFinder	CAS SciFinder	Portal to chemistry and related information providing easy access to the most trusted collection of chemical substances, reactions and literature references in the world curated by expert scientists	American Chemical Society, Columbus, Ohio	SciFinder Web provides bibliographic and patent information from Chemical Abstracts Service (CAS) from 1907 to the present	Partial open access	Registration required to access the contents	https://www.cas.org/what - we - do	Search by structure using the tools in SciFinder’s drawing editor, CAS Registry Number or SMILES or InChI string, similarity search,	NA	It is the most comprehensive database of information for chemistry and related subjects including biochemistry, chemical engineering, pharmacology and chemical physics.	SciFinder contains over 87 million substances, 65 million sequences and 58 million reactions.	help@cas.org
380	Elsevier Reaxys	Elsevier Reaxys	Database which provides rapid and easy access to experimental facts to empower chemistry research, chemical discovery and scientific education	Elsevier	NA	Restricted	License required	https://www.elsevier.com/solutions/reaxys	Search substances, reactions, citations and bioactivity data	PDF, XML, Word, Excel, electronic lab notebook, RD file	compound properties and chemical reaction data	>105 MILLION organic, inorganic and organometallic compounds, >42 MILLION chemical reactions, >500 MILLION published experimental facts, >16,000 chemistry - related periodicals, >240 years of chemistry knowledge, 6 indexing sources for a cross - disciplinary view of chemistry	reaxys@elsevier.com
381	ECOdrug	Evolutionary Conservation Of human Drug targets	A database connecting drugs and conservation of their targets across species	AstraZeneca & University of Exeter	1000+ legacy drugs and explore integrated orthologue predictions for the drug targets,	Open access	NA	http://ecodrug.org/	Search by drug or drug target	CSV	drug targets across species	600 eukaryotic species, +1000 legacy drugs	bas.verbruggen@exeter.ac.uk
382	ProteomicsDB	ProteomicsDB	Identification of the human proteome and its use across the scientific community	Technische Universität München (TUM) and SAP SE, a GSK company	Target landscape of 243 clinical kinase inhibitors available in ProteomicsDB	Restricted	License required	https://www.proteomicsdb.org/	browse by proteins and chromosomes	ProteomicsDB Analytics Toolbox output, protein - target interaction map download option available for PNG and SVG format	Proteomics	Proteins - 15721 of 19629, isoforms, 11353 of 86771, Unique Peptides (Isoform) - 113944, unique Peptides (Gene) - 455289,	proteomicsdb@sap.com; proteomicsdb@wzw.tum.de
383	PharmacoDB	PharmacoDB	Cancer pharmacogenomic studies	BHK LAB, Canada	The API is now only available on https://pharmacodb.pmgenomics.ca/api.	Open access	NA	https://pharmacodb.pmgenomics.ca/about	Search by tissues, cell lines, drugs and targets	SVG and CSV	Pharmacogenomics	7 datasets, Tissues - 41, cell lines - 1691, 19933 genes, drugs - 759,650894 experiments	https://pharmacodb.pmgenomics.ca/about
384	Disnor	Disnor	Disease-associated genes to assemble inferred disease pathways	Bioinformatics and Computational Biology Unit, Department of Biology, University of Rome, Tor Vergata	GDA data from DisGeNET v5.0	Open access	The DisGeNET database is made available under the Open Database License whose full text can be found at http://opendatacommons.org/licenses/odbl/1.0/.	http://disnor.uniroma2.it/	Search by Disease, gene, SNP, Multi-Protein search	CSV file	disease - gene pathways	more than 3,700 disease - pathways, linking approximately 2,600 disease genes	cesareni@uniroma2.it
385	Open Target	Open Target	Drug targets associated with disease	Open target consortium (GSK, EMBL-EBI, Sanger, Biogen, Takeda)	NA	Open access	Open Targets itself places no additional restrictions on the use or redistribution of the data available via its online services other than those provided by the original data owners.	https://www.targetvalidation.org/	Search by target & disease	CSV file	New targets for drug discovery	Targets - 21149, associations - 2,920,121, diseases - 10,101, data sources - 18	supporttargetvalidation.org
386	PRO	PRotein Ontology	Ontological representation of protein-related entities by explicitly defining them and showing the relationships between them	University of Delaware, Georgetown University Medical Center USA	NA	Partial open access	Vendors and commercial entities who use and redistribute the PIR databases are requested to follow each of the following steps: 1. Inform PIR (pirmail@georgetown.edu) 2. Indicate to end users the name, the source, and the release number and date of the database. 3. Keep releases of PIR databases up - to - date, by using PIR regular quarterly releases. 4. Send PIR an annual statement with an estim…	http://proconsortium.org/pro/	ID, Category, gene name, ontology ID, term etc	Ipro class (GZ), PIRSF (README), PRO (text file)	Protein informations and ontologies	https://sourceforge.net/p/pro - obo/term - requests/	pirmail@georgetown.edu
387	XTalkDB	XTalkDB	Documents scientific literature supporting crosstalk between pairs of signaling pathways	T. M. Murali's Research Group, Virginia Tech, Blacksburg, VA 24061	NA	Open access	This work is licensed under a Creative Commons Attribution - ShareAlike 4.0 International License.	http://www.xtalkdb.org/home	Search by 1 molecule or 2 or more molecules together	JSON, CSV, TSV	signalling pathway	650 curated pathway pairs, 345 crosstalking pathway pairs, 1697 curated publications	murali@cs.vt.edu
388	neXtProt	neXtProt	Database of human proteins	SIB Swiss Institute of Bioinformatics	NA	Partial open access	All intellectual property rights on neXtProt, belong to the Swiss Institute of Bioinformatics.	https://www.nextprot.org/	Search for proteins, publications, terms	XML, FASTA, PEFF	human protein atlas	Protein entries - 20230, isoforms - 42241, identifiers - 867056, binary interactions - 200029, pTMs - 188594, controlled vocabularies and ontologies - 232727	support@nextprot.org
389	IPD	Immuno Polymorphism Database	Repository for sequences of the Major Histocompatibility Complex (MHC) from a number of different species	EMBL-EBI	IPD - IMGT/HLA - sequences of the human major histocompatibility complex (MHC) and includes the official sequences named by the WHO Nomenclature Committee For Factors of the HLA System, IPD - KIR - Killer - cell Immunoglobulin - like Receptors, IPD - MHC - Major Histocompatibility Complex, non - human KIR (NHKIR) sequences, IPD - HPA - Human Platelet Antigen, IPD - ESTDAB - the European Searchabl…	Open - access	EMBL-EBI promotes open science through its mission to provide freely available online services, database and software relating to data contributed from life science experiments to the largest possible community.	https://www.ebi.ac.uk/ipd/mhc/	Search by group of different species	Nucleotide FASTA, Protein FASTA	IPD - MHC	68 organisms (genes, alleles	https://www.ebi.ac.uk/support/
390	KERIS	The kaleidoscope of gene responses to inflammation among species	Comparisons of the genomic response of 6 human inflammatory diseases and conditions (burns, trauma, infection, sepsis, endotoxin and acute respiratory distress syndrome) and matched mouse models	Massachusetts General Hospital.	NA	Partial open access	The website is a tool to explore the clinical and genomic dataset contained in the publication, using intuitive and friendly online applications. This website is copyrighted and is the property of Massachusetts General Hospital.	http://www.igenomed.org/immune/index	Query, visualize, and compare the response patterns of genes, pathways, and functional modules across different diseases and corresponding murine models	Summary report	gene responses to inflammation among species	2,257 curated samples	pli6@mgh.harvard.edu
391	OntoBee	OntoBee	A linked data server designed for ontologies.	He Group, University of Michigan Medical School	NA	Open access	NA	http://www.ontobee.org/	Search by ontology	Excel, text file	Ontology	177 Ontology links	ontobee - discuss@googlegroups.com
392	FINDbase	FINDbase	Clinically relevant genomic variation allele frequencies	University of Patras	NA	Open access	By entering FINDbase, you agree that you will not use the data to discriminate or stigmatize any population or ethnic group.	http://www.findbase.org/	Two modules Causative mutations and Pharmacogenomic markers.	NA	Genome variation Allele frequencies worldwide	Frequencies of causative mutations and pharmacogenomic markers	secretariat @ goldenhelix.org
393	ClinVar	ClinVar	Reports of the relationships among human variations and phenotypes, with supporting evidence	NCBI	NA	Open access	Information that is created by or for the US government on this site is within the public domain. Public domain information on the National Library of Medicine (NLM) Web pages may be freely distributed and copied. However, it is requested that in any subsequent use of this work, NLM be given appropriate acknowledgment.	https://www.ncbi.nlm.nih.gov/clinvar/	Search by gene symbols, HGVS expressions, protein changes, rs numbers, diseases, submitters, location on a chromosome	XML file	genomic variation and its relationship to human health.	Total genes represented - 27824, unique variation records - 381211	Help desk
394	canSAR	canSAR	Integrated knowledge-base that brings together multidisciplinary data across biology, chemistry, pharmacology, structural biology, cellular networks and clinical annotations, and applies machine learning approaches to provide drug-discovery useful predictions.	Cancer Research UK core funding to the Cancer Research UK Cancer Therapeutics Unit at the Institute of Cancer Research	NA	Open access	ICR does not impose any restrictions on usage of canSAR and canSAR - 3D, some of the original data may be subject to patent, copyright, or other intellectual property rights claimed by third parties. It is the responsibility of users of canSAR and canSAR - 3D to ensure that their exploitation of the data does not infringe the rights of such third parties.	http://cansar.icr.ac.uk/cansar/about - cansar/	Browse by genes and proteins, protein families, 3D structure, cell lines, drugs and compounds, disease	CSV, Excel	CanSAR	Proteins - 20,316 human, 556,825 all species, 3D Structures - 143,698 structures, 400,892 chains, Cell Lines - 12,172, compounds - 1, 962,718 unique structures, Organisms - 2,148, chemical Bioactivities - 6,367,677 datapoints from 59,618 studies, Clinical Trials - 244,099, mutations - COSMIC Cell Lines Project: 1, 179,585 COSMIC: 2,436,246 TCGA Cancer: 2,828,755TCGA Metastatic: 325,253	cansar@icr.ac.uk
395	KLIFS	Kinase-Ligand Interaction Fingerprints and Structures database	Revolves around the protein structure of catalytic kinase domains and the way kinase inhibitors can interact with them.	Vrije Universiteit Amsterdam	NA	Open access	NA	http://klifs.vu - compmedchem.nl/	Search by PDB code, ligand, classification, structure annotation, structure properties, ligand properties, binding pocket composition, lignad-kinase interaction pattern	mol2	Kinase - Ligand Interaction Fingerprints and Structures	Species - 2, groups - 9, families - 95, kinases - 283, pDB entries - 4176, monomers - 8637, unique ligands - 2652	Give us feedback
396	SynLethDB	Synthetic Lethality Database	Synthetic lethality (SL) gene pairs collected from a variety of sources, including biochemical assays, other related databases, computational predictions and text mining	Nanyang Technological University	NA	Open access	NA	http://histone.sce.ntu.edu.sg/SynLethDB/	Input gene symbols or gene entrez ID by one gene per line or species	NA	Synthetic lethality	34,085 synthetic lethality pairs and 3,314 publications (Human, mouse, yeast, fruit fly, worm)	E - mail:zhengjie@ntu.edu.sg
397	ccmGDB	Cancer Cell Metabolism Gene DB	Comprehensive annotation resource for cell metabolism genes in cancer.	The University of Texas Health Science Center at Houston	NA	Open access	NA	https://bioinfo.uth.edu/ccmGDB/	Search by gene accession, cell metabolism pathway, gene sets, mutated genes, drug status	Text file	Cancer Cell Metabolism Gene	922 KEGG cell metabolic pathway genes, 1, 597 REACTOME cell metabolic pathway genes, 7 Cancer Gene Source, 4,059 Drugs, Drug - gene interaction networks	zhongming.zhao@vanderbilt.edu
398	Disease Ontology	Disease Ontology	The Disease Ontology semantically integrates disease and medical vocabularies through extensive cross mapping of DO terms to MeSH, ICD, NCI’s thesaurus, SNOMED and OMIM.	Institute for Genome Sciences - University of Maryland School of Medicine	NA	Open access	The mission the Disease Ontology (DO) is to provide an open source ontology for the integration of biomedical data that is associated with human disease	http://www.disease - ontology.org/	Disease by infectious agent, anatomical entity, cellular proliferation, mental health, metabolism, genetic disease, physical disorder, syndrome	PDF	Disease ontology	1, 178 were already in DO while 262 were identified for potential inclusion	http://www.disease - ontology.org/contact/
399	Organ system heterogeneity DB	Organ system heterogeneity DB	Organ System Heterogeneity DB provides information on the phenotypic heterogeneity of diseases, drugs and mutations in mouse genes on 26 different organ systems defined in the MedDRA ontology at the SOC (System Organ Class) level	Institute of Bioinformatics and Systems Biology Helmholtz Zentrum Munchen (GmbH)	NA	Open access	NA	http://mips.helmholtz - muenchen.de/Organ_System_Heterogeneity/	Search by disease, drug, gene, multi search	Text file, GZ	Organ System Heterogeneity	4,865 human diseases, 1, 667 drugs and 5,361 genetically modified mouse models	monica.campillos@helmholtz - muenchen.de
400	Candidate Cancer Gene Database	Candidate Cancer Gene Database	Transposon-based forward genetic screens in mice that identify candidate cancer genes	Starr Lab at the University of Minnesota (UMN).	NA	Open access	Download the entire Candidate Cancer Gene Database.	http://ccgd - starrlab.oit.umn.edu/about.php	Search by cancer, study, gene, human, drosophila, mouse, rat, yeast, zebrafish	.BED, .CSV	Cancer gene database	Total studies - 69, total tumor types - 12, total mouse gene symbols - 10,523	ccgd@umn.edu
401	ADReCS	ADReCS	An ontology database for aiding standardization and hierarchical classification of adverse drug reaction terms.	Xiamen University	NA	Partial open access	Registration required to access the contents	http://bioinf.xmu.edu.cn/ADReCS/adrecsBrowser.jsp	Search by ADR	XML	Adverse drug reactions	database covers 6544 standard ADR terms and 34,796 synonyms. It also incorporates information of 1355 single active ingredient drugs and 134,022 drug - ADR pairs.	appo@xmu.edu.cn
402	ADMETNet/ ADR Alert	ADMETNet	ADMET-related properties of drugs and ADMETAPs, but also illustrates the whole life-span process of drugs from absorption into the body to excretion out of the body in a representation of molecular interaction network, particularly their interactions with proteins during the process	Xiamen University	NA	Partial open access	Registration required to access the contents	http://bioinf.xmu.edu.cn/ADMETNet/index.html	Search by drug, protein, ADMET class	PNG or SBML	ADMET Network pathways	Number of pathways - 7159, number of drugs - 1541, 248 toxicity pathways	appo@xmu.edu.cn
403	Brenda	Brenda	The comprehensive enzyme information system	Technische Universität Carolo - Wilhelmina zu Braunschweig	NA	Open access	You are granted license to copy, distribute, display and make commercial use of the BRENDA database if you make appropriate reference to BRENDA and the authors. However, if you intend to distribute a modified version, you must ask us for permission first.	http://www.brenda - enzymes.org/index.php	All fields, enzyme ligand, organism, activating compound etc	TSV file	Enzyme information	Approximately 3 million data from 83 000 enzymes and 137 000 literature references. A total of 206 000 enzyme ligands provide functional and structural data.	http://support.brenda - enzymes.org/open.php?topicId=1
404	Chemspace	Chemspace	Database of building blocks, fragments, screening compounds	Chemspace	Chemspace KNIME Nodes available	Restricted	License required	https://chem - space.com/	Data search for different modules such as building blocks, screening compounds, custom synthesis, compound sets, med chem support and biology services	NA	Chemical screening database	100 million compounds	https://chem - space.com/contacts
405	ChemBioBase	ChemBioBase	Target centric ligand databases of small molecules with activity against targets and target families	Jubilant Biosys	NA	Restricted	License required	http://jubilantbiosys.com/services/functional - discovery - services/discovery - informatics/commercial - products	NA	NA	Target centric ligand database	more than 2 million molecules and their properties covered	http://jubilantbiosys.com/contact - us/addresses
406	ChemExper	ChemExper	Chemical Directory- physical and chemical characteristics, structure, MSDS and more.	Chemexper	ChemDoodle - chemical drawing tool available	Open access	NA	http://www.chemexper.com/	Enter a name, molecular formula, CAS number, InChI, InChIKey or SMILE	MOL file	200,000 different chemicals, 10,000 MSDS and over 10,000 IR spectra.	Lists chemicals from more than 1500 suppliers	http://www.chemexper.com/services/submit.shtml
407	CCCBDB	Computational Chemistry Comparison and Benchmark DataBase	Experimental and computed (quantum mechanics) thermochemical data	NIST, US Department of commerce	Well - established experimental heat of formation. Atoms with atomic number less than 36 (Krypton) with only a few transition metals. Less than nine heavy atoms and twenty or fewer total atoms.	Open access	NA	https://cccbdb.nist.gov/alldata1x.asp	Select a species by entering a chemical formula or geometry or vibrations or energy or entropy or electrostatics or Ion	NA	Vibrational Frequencies, Rotational Constants, Electric Dipole, Electric Quadrupole, Polarizabilities	1899 gas - phase atoms and small molecules	cccbdb@nist.gov.
408	ChemMine	ChemMine	A compound mining database for chemical genomics	Institute for Integrative Genome Biology at UC Riverside	ChemmineR is an R package for mining drug - like compound and screening data sets, The EI project aims to build a method for ultra - fast similarity search and clustering	Open access	NA	http://chemminedb.ucr.edu/	Annotation Searches, Structure Searches, smiles input, structure drawing, SDF input, SDF upload	SMILES, SDF, XML formats	http://chemmine.ucr.edu/	Over 6,200,000 compounds from a wide variety of bioactive, natural and screening compound sources from public and commercial providers	NA
409	Chemical Synthesis	Chemical Synthesis	Database of chemicals	Chemsynthesis	Synthesis references and physical properties such as melting point, boiling point and density.	Open access	We created a freely accessible database of chemicals with synthesis references that are not limited to a few journals	http://www.chemsynthesis.com/	Browse by journals, compound class, molecules of interest, text or structure search	ZIP, RAR, 7 - ZIP, GZIP	chemical synthesis	More than 40,000 compounds and more than 45,000 synthesis references in the database.	chembase - at - chemsynthesis - dot - com.
410	CoCoCo database	Commercial Compound Collection	Chemical databases for high-throughput virtual screening purposes	Università di Modena e Reggio Emilia, Italy	Structural information about tautomers, stereoisomers and conformational states of each compound	Open access	NA	Under maintenance	Confirmational searches	SDF ﬁle format	Confirmational search	7 million records and is referred to as the CoCoCo - SC, i.e. the single conformer version	alberto.delrio@unimore.it
411	COD	Crystallography Open Database	Collection of crystal structures of organic, inorganic, metal-organics compounds and minerals, excluding biopolymers.	University of Cambridge	NA	Open access	Open - access collection of crystal structures of organic, inorganic, metal - organics compounds and minerals, excluding biopolymers.	http://www.crystallography.net/cod/index.php	Search by publications and structure	CSV	Crystallography	NA	pm286@cam.ac.uk
412	Dock Blaster	Dock Blaster	Structure-based ligand discovery	University of California, San Francisco (UCSF).	NA	Open access	NA	http://blaster.docking.org/get_started.shtml	Structure of the target for which you want to find ligands	NA	Docking	DOCK Blaster will dock and score each molecule against your target and provide you with a ranked list which you may review and prioritize for purchase and testing	NA
413	e-Drug3D	e-Drug3D	Explore FDA approved drugs and active metabolites	IPMC Institute	1884 molecular structures approved between 1939 and 2018 with a molecular weight ≤ 2000 have been registered	Partial open access	Not to reproduce, duplicate, copy or re - sell any part of the website in contravention of these terms; not to access without authority, interfere with, damage or disrupt;	http://chemoinfo.ipmc.cnrs.fr/lea.html	LEA3D is a suite of automated de novo drug design programs.	SDF	A cheminformatics and bioinformatics resource dedicated to Pharmacology (Molecular structures, Pharmacokinetics, Pharmacodynamics and Registration data)	1884 molecular structures approved	NA
414	e-molecules	e-molecules	Drug discovery platform for chemical building blocks	eMolecules Corporate	NA	Partial open access	The eMolecules service is for your personal use only. You may use eMolecules at work, but you may not use eMolecules to sell products or services, or to increase traffic to your Web site for commercial reasons.	https://www.emolecules.com/	Structure search and list search	NA	Building blocks, screening compounds, antibodies	1.5 million building blocks	https://www.emolecules.com/info/support - contact - us.html
415	FDA'S Unique Ingredient identifier	FDA'S Unique Ingredient identifier	Substance registration system	US FDA	NA	Open access	Public domain information may be freely distributed and copied, but it is requested that in any subsequent use the National Library of Medicine (NLM) be given appropriate acknowledgement.	https://fdasis.nlm.nih.gov/srs/	Substance name or a UNII	NA	Ingredient identifier	101, 827 substances.	FDA - SRS@fda.hhs.gov
416	GDB db	Generated DataBase	List of all small organic molecules for chemical stability and synthetic feasability	University of Bern	NA	Open access	The GDB databases may be downloaded free of charge.	http://gdb.unibe.ch/research/	GDB -11 11 atoms of C, N, O and F, GDB-13-13 atoms of C, N, O, S and Cl following simple chemical stability and synthetic feasibility rules.	NA	26.4 Million Structures (110.9 Million Stereoisomers) and Analysis for New Ring Systems, Stereochemistry, Physicochemical Properties, Compound Classes, and Drug Discovery	With 977 468 314 structures, GDB - 13 is the largest publicly available small organic molecule database to date.	http://gdb.unibe.ch/members/
417	IUPAC-NIST Solubility Database	NA	Solubility database	National Institute of Standards and Technology (NIST)	NA	Open access	Website is owned by NIST (an agency of the U.S. Department of Commerce)	https://srdata.nist.gov/solubility/index.aspx	Search by data series (IUPAC volume), solubility system name, etc.	NA	Solubility	over 67,500 solubility measurements, compiled from 18 volumes of the IUPAC Solubility Data Series. There are about 1800 chemical substances in the database and 5200 systems, of which 473 have been critically evaluated. The database has over 1800 references	https://www.nist.gov/srd/standard - reference - data - contact - form
418	LipidBank	LipidBank	Biochemistry of lipids	Japanese Conference on the Biochemistry of Lipids	NA	Open access	"LipidBank" is an open, publicly free database of natural lipids including fatty acids, glycerolipids, sphingolipids, steroids, and various vitamins.	http://lipidbank.jp/	LIPID CLASS	NA	Free database of natural lipids including fatty acids, glycerolipids, sphingolipids, steroids, and various vitamins.	7009 all data, 2700 records	metabolome @cb.k.u - tokyo.ac.jp
419	LookChem	LookChem	Look for chemicals	Hangzhou Lookchem Internet Technology Co., Ltd	Virtual marketplace of chemical products	Restricted	License required	https://www.lookchem.com/about/	CAS, product name, formula	NA	Chemical products database	NA	https://www.lookchem.com/about/Contacts.htm
420	MolProt	MolProt	Chemicals database		All stock compounds, Screening compounds, Building blocks	Open access	NA	https://www.molport.com/shop/index	Building blocks and screening data search	SDF format	NA	https://www.molport.com/shop/building - blocks - database - statistics	https://www.molport.com/shop/index
421	NMRShiftDB	NMRShiftDB	Organic structures and their nuclear magnetic resonance (NMR) spectra	Stefan Kuhn	NA	Partial open access	registration required to access the contents	http://nmrshiftdb.nmr.uni - koeln.de/portal;jsessionid=362A66819048B87E54EA07BD739B71F8	Search by molecule, spectrum properties or structure	NMR Spectra	NA	Structures: 43463, spectra: Measured 52154, calculated 549	NA
422	NIST -CHEMICAL KINETICS DB	NIST -CHEMICAL KINETICS DB	Compilation of kinetics data on gas-phase reactions	NIST, US Department of Commerce	NA	Open access	NIST reserves the right to charge for access to this database in the future	https://kinetics.nist.gov/kinetics/index.jsp	Enter the reactant(s) and/or product(s)	NA	Chemical kinetics	NA	https://kinetics.nist.gov/kinetics/comment.jsp
423	NIST Chemistry Web Book	NIST Chemistry Web Book	Chemical and physical property data for chemical species	NIST, US Department of Commerce	NA	Open access	NIST reserves the right to charge for access to this database in the future	https://webbook.nist.gov/chemistry/guide/#introduction	Name, formula, IUPAC identifier, CAS number etc.	NA	Chemistry	NA	tsweb@nist.gov
424	OSDDChem	OSDDChem	Web interface for large scale synthesis of diverse chemical compounds to screen them against TB and Malaria.	Council of Scientific and Industrial Research, New Delhi, India	NA	Restricted	License required	http://www.osdd.net/	NA	NA	TB and malaria compound screening	NA	http://www.osdd.net/contact - us - 1
425	Organic Syntheses	Organic Syntheses	A Publication of reliable methods for the preparation of organic compounds	Organic Syntheses, Inc.	NA	Open access	NA	http://www.orgsyn.org/Search.aspx	Compound search	PDF	Compound syntheses	NA	http://www.orgsyn.org/websitequestions.aspx
426	PubChem	PubChem	Large datasource on bioassay, compound, substances	NLM, NIH	PubChem BioAssay Tools, a legacy collection of bioactivity analysis services, are being retired as part of an on - going technology refresh	Open access	Government information at NLM Web sites is in the public domain. Public domain information may be freely distributed and copied, but it is requested that in any subsequent use the National Library of Medicine (NLM) be given appropriate acknowledgement.	https://pubchem.ncbi.nlm.nih.gov/#	Search by BioAssay, compound and substance, Synonyms/Descriptors/MeSH term, similarity, molecular formula, 3D conformer,	Structure download, bioassay downlaod SDF, PNG, SMILES, InChI, XML, and either text or binary ASN.1.	Chemistry and bioactivity data	Compounds: 96,529,691 Substances: 247,504,450 BioAssays: 1, 016,577 Tested Compounds: 3,296,152 Tested Substances: 5,413,827RNAi BioAssays: 172 BioActivities: 237,425,011 Protein Targets: 10,858 Gene Targets: 57,942	info@ncbi.nlm.nih.gov
427	Probes & Drugs Portal	Probes & Drugs Portal	Libraries of bioactive compounds (probes, drugs, specific inhibitor sets etc.) with commercially available screening libraries	Institute of Molecular Genetics of the ASCR Czech Republic	NA	Open access	Attribution - ShareAlike 4.0 International (CC BY - SA 4.0). You are free to:Share — copy and redistribute the material in any medium or format - Adapt - — remix, transform, and build upon the material for any purpose, even commercially.	https://www.probes - drugs.org/home/	Search by compounds, compound sets	NA	Probes and drugs	48 compound sets, 46401 compounds, 34887 standardized compounds, 18612 scaffolds, 6206 targets, 498201 bioactivities, 2455 pathways, 4174 target/pathway classes, 839323 external IDs, 483 structural alerts, 2791 matched structural alerts, filter cobinations	https://www.probes - drugs.org/contact
428	SPRESI	SPRESI	Structure and reaction database	InfoChem	NA	Restricted	NA	http://www.infochem.de/company/index.shtml	Exact and substructure search as well as parent, tautomer and isomer search.	SDF	NA	5.8 million structures, 4.5 million reactions, 33 million factual data entries	info@infochem.de
429	SPIM	Server for Pharmacophore Information and Mapping	SPIM Database	National University of Singapore, Singapore	NA	Partial open access	NA	http://bidd.nus.edu.sg/group/SPIM/spim.asp	Search by target name	NA	Pharmacophore	240 pharmacophore models of 146 distinct protein targets	maxiaohua@nus.edu.sg.
430	SDBS	Spectral DB for organic compounds	Spectral database for organic compounds	National Institute of Advanced Industrial Science and Technology	NA	Partial open access	Access to this database is free of charge. However we request visitors to our database not to download more than 50 spectra and/or compound information in one day. All accesses are recorded. It is prohibited that you use any information of SDBS for profit - making or commercial use without obtaining proper permission from us. If more spectra are required for some specific purpose or commercial us…	https://sdbs.db.aist.go.jp/sdbs/cgi - bin/direct_frame_top.cgi	Compounds and spectral search	NA	Spectral database	NA	https://sdbs.db.aist.go.jp/sdbs/LINKS/contact_eng.html
431	Symmetry @ Otterbein	Symmetry @ Otterbein	Concepts of molecular symmetry and to help faculty teach concepts of molecular symmetry.	Otterbein University	NA	Open access	NA	http://symmetry.otterbein.edu/index.html	Tutorial and gallery avaialble	NA	Molecular symmetry	NA	djohnston@otterbein.edu
432	Wikipedia	Wikipedia	The free encyclopedia	Wikimedia Foundation	NA	Open access	NA	https://www.wikipedia.org/	Wiki Books, Wikisource, Wikinews, Wikispecies, Wikitionary, wikidata	NA	NA	5717000+ ARTICLES	NA
433	Web Reactions	Web Reactions	ChemReact database containing roughly 400.000 reactions from the literature	NA	NA	Open access	Free services all around molecules	http://www.openmolecules.org/webreactions/applet.html	Reaction sub-structure searches, WebReactions classifies a query reaction and retrieves those database reactions that are most similar concerning the transformation, i.e. the connectivity change from reactants to products	NA	NA	NA	NA
434	ADMET Lab	ADMET Lab	ADME properties	Xiangya School of Pharmaceutical Sciences, Central South University	Similarity tool available based on fingerprints such as MACCS, Day light, Atom pairs, Topological Torsion, Morgan	Partial open access	ADMETlab is licensed under a Creative Commons Attribution - NonCommercial - ShareAlike 4.0 International License	http://admet.scbdd.com/home/index/	Molecular structures or pharmacokinetic properties, and by fingerprint similarity	NA	ADMET	288,967 entries, 31 ADMET endpoints prediction	oriental - cds@163.com
435	AVOID	AdVerse effects Of Interacting Drugs Database	A database of predicted drug-drug interaction-induced adverse drug reactions	Biotechnology HPC Software Applications Institute (BHSAI)	NA	Open access	NA	http://avoid - db.bhsai.org/ddi/home.xhtml	Searched by drug name, adverse drug reaction (ADR) name, Unified Medical Language System (UMLS) code of an ADR, or any combination of them	NA	Predicted drug - drug interaction - induced adverse drug reactions	prediction models for 1, 096 ADRs and used them to predict the propensity of all pairwise combinations of nearly 800 drugs to be associated with these ADRs via DDIs	avoid - db@bhsai.org.
436	AMED Cardiotoxicity	AMED Cardiotoxicity	Small molecules which bind to various ion channels and potentially cause cardiotoxic risk	RIKEN	Bioactivities for hERG potassium channel were collected from ChEMBL, NIH Chemical Genomics Center, and hERGCentral	Partial open access	Copyright © 2017 AMED - RIKEN . All Rights Reserved.	http://drugdesign.riken.jp/hERGdb/	Structure search, IC50,EC50,Ki, Inhibition, assay type- Binding, patch clamp, moldecular weight, SMILES	NA	Cardiotoxicity	288,977 compounds, 79,014 murcko frame wroks	NA
437	Bioprint	Bioprint	Pharmacology and ADME database	Eurofins	Chemical descriptors (structures and chemical information, 2D and 3D descriptors), in vitro data also considered as compound descriptors, collected and curated in vivo effects of drugs.	Restricted	License required	http://www.cerep.fr/cerep/users/pages/ProductsServices/BioPrintServices.asp	NA	NA	ADME	2,500 BioPrint® compounds	Cerep_Sales@Eurofins.com
438	ChemProt	ChemProt	Resource of annotated and predicted chemical-protein interactions.	DTU Bioinformatics	Daylight (1024 bits) fingerprint used for similarity search	Open access	NA	http://potentia.cbs.dtu.dk/ChemProt/	Search by chemical name, structure, protein name, diseas name, side effects name, ATC code	QSAR models	In silico evaluation of small molecules (drugs, environmental chemicals and natural products) with the integration of molecular, cellular and disease-associated proteins complexes.	Over 1.7 mio unique chemicals with biological activity for more than 20000 proteins.	Olivier Taboureau
439	EDETOX	EDETOX	Evaluations and Predictions of Dermal Absorption of Toxic Chemicals	Newcastle University	NA	Open access	NA	https://apps.ncl.ac.uk/edetox/	Search by Invitro studies, in vivo studies, Chemical properties, author and references	NA	Dermal studies	1657 in vitro records found for all chemicals with all species skin, all cells, 844 in vivo records found for all chemicals with all species skin	faith.williams@newcastle.ac.uk
440	IDAAPM	Integrated database for ADMET and adverse effect predictive Modeling	Integrated database for ADMET and adverse effects based on FDA approved drug data	Helsinki University, Faculty of Pharmacy	Structures, molecular descriptors, ADMET and adverse effects properties, target and also related bioactivity	Open access	NA	http://idaapm.helsinki.fi/	Search by drug area, route of administration, target class, Types of drug application- Biologics, Generic drug, New drug	Full SQL database, all drugs SMILES, KNIME workflow	ADMET, bioctivity and ADR	19226 FDA applications data for 31815 products, 2505 drugs information (structures, molecular descriptors and ADMET), 2.5 million drug - adverse effect pairs, 3382 targets and 36963 binding affinity data	henri.xhaard@helsinki.fi
441	Pharmapendium	Pharmapendium	Detailed PK, DDI, FAERS modules	Elsevier	NA	Restricted	License required	https://pharmapendium.com/#/login	NA	NA	ADME	> 2.36 M pages of FDA approval docs, >215K pages of EMA approval docs, > 10.4 M FAERS reports, 4485 drugs, >315K metabolizing enzyme and transporter	https://service.elsevier.com/app/contact/supporthub/pharmapendium/
442	XmetDB	Xenobiotics Metabolism Database	Experimental metabolite data for drugs and other xenobiotics	Uppsala University	NA	Open access	NA	http://www.xmetdb.org/xmetdb	Search by enzymes, the table shows the Code, Name, UniProt ID, and optionally allele for each entry	CSV, SDF, XML	Biotransformation	Version 1.0 of XMetDB contains 162 observations from 21 scientific papers from 14 journals, covering 117 chemical structures and 95 enzymes.	ola.spjuth@farmbio.uu.se
443	ChemDB	ChemDB	Chemoinformatics portal	University of California, nstitute for Genomics and Bioinformatics	Virtual Chemical Space, Calculate or predict molecular properties other than 3D structure.Predict aqueous solubility of small molecules using deep learning and ensembles., Predict 3D molecular structures using open crystallography libraries. Generate 2D images from SMILES, Convert between molecule file formats., Screen molecules by functional group count, Fragment molecules for mass spec analysis…	Partial open access	For commercial licenses, please contact: igb - license [at] ics [.] uci [.] edu	http://cdb.ics.uci.edu/	Find a molecule by its name, structure, or similarity to another molecule and filter the results.	ZIPped SDF molecular format files	Cheminformatics lab	text - based search engine allows efficient searching of compounds based on over 65M annotations from over 150 vendors.	pfbaldi@ics.uci.edu
444	CCDS	Cambridge Crystallography data centre	Crystallography	University of Cambridge	Repository of experimentally determined organic and metal - organic crystal structures which is continually updated with new structures and with improvements to existing entries, keeping you fully informed of the latest research.	Partial open access	You may print off one copy, and may download extracts, of any page(s) from our site for your personal use and you may draw the attention of others within your organisation to content posted on our site. You must not use any part of the content on our site for commercial purposes without obtaining a licence to do so from us.	https://www.ccdc.cam.ac.uk/	NA		Crystallography	10,950 new entries and the total size of the CSD to just over 960,000.	https://www.ccdc.cam.ac.uk/theccdcprofile/contactus/
445	CTRP	The Cancer Therapeutics Response Portal	Identifying and targeting cancer dependencies with small molecules	The Broad Institute	NA	Open access	NA	https://portals.broadinstitute.org/ctrp/?page=#ctd2BodyHome	Search by compounds, features, targets and cluster	NA	Cancer Therapeutics response	481 compounds X 860 CCLs, annotations for small molecules by protein target annotations for CCLs by mutation and lineage interactive interface to explore clustering by small molecule and CCL	https://portals.broadinstitute.org/ctrp/?page=#ctd2Contact
446	DevTox	DevTox	Developmental toxicology	The DevTox project (Federal Institute for Risk Assessment (BfR)+ Fraunhofer Institute for Toxicology and Experimental Medicine ITEM + CHARITÉ – Academical Medicine Berlin	Zipped, excel file	Open access	DevTox can be downloaded here as a "zipped" Excel file	https://www.devtox.org/infproject_en.php	Study data, like species, strain, breeder, diet parameters, etc. treatment group data, like housing conditions and treatment-related data data of individual maternal animals, like mating and treatment dates, diet and water consumptions, body weights, etc. data of individual fetuses, like sex, status, weight, type of evaluation, etc. findings (external, skeletal and soft tissue) observed in the fe…	ZIPped Excel files and images	A Resource for Developmental Toxicology	DevTox.nom currently consists of more than 2.500 images, showing examples of external, skeletal, soft tissue and maternal - fetal anomalies in rats, mice, rabbits, hamsters, primates, guinea pigs, minipigs, dogs and birds.	DevTox@bfr.bund.de.
447	EXTOXNET	EXTOXNET	Pesticide Information Profiles	Cooperative effort of University of California - Davis, Oregon State University, Michigan State University, Cornell University, and the University of Idaho.Primary files are maintained and archived at Oregon State University.	NA	Open access	obtain a copy (for your personal file system or for your server) follow this link or mail glimpse@cs.arizona.edu	http://extoxnet.orst.edu/pips/ghindex.html	Search by name	text file file	Pesticides toxicity profiles	NA	glimpse@cs.arizona.edu
448	NCTRIcdb	NCTRIcdb	NCTR Liver Cancer Database	US FDA	NA	Open access	Public domain information may be freely distributed and copied, but it is requested that in any subsequent use the National Library of Medicine (NLM) be given appropriate acknowledgement.	https://www.fda.gov/ScienceResearch/BioinformaticsTools/ucm236173.htm	Toxicity classifications based on studies of male and female mice and rats:	ZIPped files	liver toxicity or carcinogens	liver carcinogen (273), other carcinogen (293), non - carcinogen (304), other (129)	https://www.fda.gov/AboutFDA/ContactFDA/default.htm
449	pCEC	pCEC	Profiles of chemicals effect on cells	National Institute for Environmental Studies	Expression profile, chemical ontology, and so on.	Open access	They are in the public domain and may be republished, reprinted and otherwise used freely by anyone without the need to obtain permission from FDA. Credit to the U.S. Food and Drug Administration as the source is appreciated but not required.	http://project.nies.go.jp/eCA/cgi - bin/index.cgi?page=1	Select categories like disease, toxicity, mechanism, regulation of gene expression, receptor activity, induction/inhibition of metabolizing enzyme, gene mutations, DNA modifications, apoptosis	NA	gene expression profiles	rat hepatocyte, mouse embryo stem, mouse neuro, mouse repro, rat liver	http://project.nies.go.jp/heals/
450	ToxDB	ToxDB	A toxicogenomics database	Max Plank Institute for Molecular Genetics	Gene expression profiles from drug - treated cells and combines this information with interaction data to determine genes, pathways, and network modules that are affected most by a given drug. It is integrated in the European projects diXa and HeCaToS.	Open access	The use of ToxDB is free for academic users. Commercial users should contact Christopher Hardt or Dr. Ralf Herwig.	http://toxdb.molgen.mpg.de/	Browse drugs, differentiallly responding pathways, browse pathways,	docs, TSV files	toxicogenomics, DNA microarray data from the TG - GATEs and DrugMatrix studies is available via the diXa Warehouse Pathway data is derived from our in - house ConsensusPathDB	Total of 437 distinct drugs under different treatment conditions, such as cell type, dosage and time point (7464 treatments covering 437 drugs), 4593 pathways are featured (2694 with response scores).	hardt@molgen.mpg.de
451	ANGIOGENES	ANGIOGENESIS	A knowledge database for angiogenesis	Institute of Cardiovascular Regeneration - Goethe University Frankfurt	NA	Open access	Downloads of the average gene expression values and all expression values with metadata are available	http://angiogenes.uni - frankfurt.de/	Select 3 species- human, mouse, zebrafish and expression type- enriched, specific, expressed	.TSV file	angiogenesis	NA	uchida@med.uni - frankfurt.de
452	BML-NMR	Birmingham Metabolite Library-NMR	Birmingham Metabolite Library	University of Birimingham	208 metabolites were selected based upon their widespread detection in NMR based metabolomics studies	Partial open access	Registration required to access the contents	http://www.bml - nmr.org/	Experiment, Water Suppression, Post-buffer pH, Excitation Angle, Pre-acquisition Delay, Chemical name	XML data	Metabolite Library	3328 experimental 1D and 2D J - resolved NMR spectra of 208 metabolite standards.	bml@contacts.bham.ac.uk
453	BMRDB	Biological Magnetic Resonance Data Bank	NMR Spectroscopy on Proteins, Peptides, Nucleic Acids, and other Biomolecules	The Board of Regents of the University of Wisconsin System	Searches all entries on many criteria: Title, Author, Entity, Organism, Database code, etc	Open access	The data are supplied by the NMR community and are made publicly available free of charge.	http://www.bmrb.wisc.edu/metabolomics/	Search by mass, structure, 1D peak lists, 2D HSQC lists, solvent and field strength	ZIP file	NMR Spectroscopy	NA	bmrbhelp@bmrb.wisc.edu
454	DepMap	DepMap	Comprehensive preclinical reference map connecting tumor features with tumor dependencies to accelerate the development of precision treatments	Broad institute	Understand dependency profiles at genome - scale across more than 500 human cell lines, find detailed genetic and pharmacologic characterization of over 1000 cell lines, identify genetic drivers that have functional importance as potential drug targets, search for cell line models that best represent your research interests	Open access	Broad Institute’s commitment to Open Science through its mission to provide freely available online services, databases and software relating to data contributed from life science experiments to the largest possible community. They impose no additional constraints on the use of the contributed data than those provided by the original data owners.	https://depmap.org/portal/	Search by gene, cell line, lineage or a compound	CSV file	A Cancer Dependency Map to systematically identify genetic and pharmacologic dependencies and the biomarkers that predict them.	Profiled more than 500 cell lines	depmap@broadinstitute.org
455	DrugSig	Drug Sig	Drug induced gene signature for drug repositioning	Fudan University	Downlaod all drug signatures	Open access	NA	http://biotechlab.fudan.edu.cn/database/drugsig/index.php	Drug ID, Drug Name, DrugBank Id, Disease, Target, Signature Symbol	NA	drug induced gene signature for drug repositioning	Updated to 1300 Drugs	qshuang@fudan.edu.cn
456	DrugSurv	DrugSurv	Resource for repositioning of approved and experimental drugs in oncology based on patient survival information derived from clinical cancer expression datasets.	Bioprofiling.De	NA	Open access	NA	http://www.bioprofiling.de/GEO/DRUGSURV/index.html	Query Drug, cancer, Gene	NA	Drug cancer gene	DRUGSURV cover ~ 1700 FDA approved drugs and ~ 5000 experimental drugs	contact@bioprofiling.de
457	FiehnLib	FiehnLib	Identified metabolites that are currently screened by the Fiehn laboratory	UC Davis	NA	Partial open access	Registration required to access the contents	http://fiehnlab.ucdavis.edu/19 - projects/153 - metabolite - library	Compare mass spectra by compound names, by database identifiers	NA	metabolites GC - MS spectra	1013 metabolites	ofiehn@ucdavis.edu
458	GMD	Golm Metabolome Database	The search for and dissemination of reference mass spectra from biologically active metabolites quantified using gas chromatography (GC) coupled to mass spectrometry (MS)	Max Planck Society, German Research Foundation, European Commission through the COSMOS	NA	Partial open access	Academic users may download the material offered on the site for their non - commercial use, but all copyright and other proprietary notices contained in the materials are to be retained. Non - academic/commercial, for - profit users may use the GMD website and online services, but any other use, in particular the download of any component of the GMD, requires a license agreement.	http://gmd.mpimp - golm.mpg.de/	Functional group, compound, CAS, KEGG number, synonym, molecular mass, sum formula, InChI, InChIKey	NA	txt	NA	http://gmd.mpimp - golm.mpg.de/contact.aspx
459	HMA	Human Metabolic Atlas	Online resource for human metabolism	Chalmers University of Technology	NA	Open access	NA	http://www.metabolicatlas.org/	The Human Metabolic Reaction (HMR) is a genome-scale metabolic model for the generic human cell, all tissue models, Personalized genome-scale metabolic models, Human gut microbiota models, cell line models, mouse metabolism	SMBL formats	metabolism models	HMR contains 3'765 genes associated with over 8'000 reactions and over 3'000 unique metabolites.	http://www.metabolicatlas.org/about
460	In-Cardiome	Integrated Cardiome Database	Valuable source for improved clinical and scientific understanding of coronary heart disease/coronary artery disease (CHD/CAD)	Thrombosis Research Institute and Bharti Foundation	Association between different risk factors to CAD from molecular level to clinical phenotypes	Open access	NA	http://www.tri - incardiome.org/	Search for gene or protein or search by category Therapy based classification Function based classification Risk factors based classification	NA	Clnical, Therapies, Drug targets, Pathways, Phenotypes, Gene location and it's functions, SNPs and Protein - Protein Interaction (PPI).	NA	http://www.tri - incardiome.org/Contacts.php
461	LOMA	Library of Molecular Associations	Complex molecular basis of liver diseases	Johannes Gutenberg University	NA	Partial open access	Registration required to access the contents	http://www.medicalgenomics.org/	Filter by disease and gene	Text file	genetic associations of several cancer and liver diseases	1302 molecular associations to AIH, CCC, HCC, liver fibrosis, NASH, PBC and PSC	andreas [dot] teufel [at] ukr [dot] de
462	MutAIT	Mutation Analysis Informatic Tools	Mutation database	Institute of Life Science, College of Medicine, Swansea University, UK	TransGenicDB - genotoxicity carcinogenicity data, endogenous target gene data, total age at sampling, experimental data, MGMD - Mammalian Gene Mutation Database	Open access	NA	http://www.mutait.org/	Search by chemical, tissue, Genotoxicity Carcinogenicity Data, Endogenous Target Gene Data, Total Age at Sampling, Experimental Data	.CSV	Mutation	3186 experimental records	p.d.lewis@swansea.ac.uk
463	MobiDB	MobiDB	A database of protein disorder and mobility annotations	Universita Degli Studi Di Padova	More annotations for intrinsic disorder, conformational diversity and interactions in proteins	Open acccess	NA	http://mobidb.bio.unipd.it/	UniProt query, UniRef, UniParc, Proteome, UniProt accession, NCBI taxon id	.SVG file	annotations of intrinsic protein disorder and its function	NA	NA
464	MBROLE 2.0	Metabolites Biological Role	Functional enrichment of chemical compounds	Computational Systems Biology Group · CNB - CSIC	Metabolite - protein interactions	Open access	NA	http://csbg.cnb.csic.es/mbrole2/index.php	Compound sets, annotations in the form of Pathways, interactions, roles, locations, drugs, chemical classification	Spreadsheet	metabolites	NA	jlopezibanez{at}cnb.csic.es
465	NCI-60 (DTP)	NCI-60 (DTP)	Developmental Therapeutics Program	US NIH	NA	Open access	Unless otherwise indicated, all text within NCI products is free of copyright and may be reused without our permission. Credit the National Cancer Institute as the source.	https://dtp.cancer.gov/databases_tools/bulk_data.htm	DTP Bulk Data for Download	Compound Inhibition Bulk Data Download, DTP Dose Response Bulk Data Download, NCI - 60 Growth Inhibition Data, In Vivo Antitumor Assays, Chemical Data, Compound Sets, Molecular Target Data	Cancer treatment and diagnosis	NA	https://dtp.cancer.gov/contact_us/default.htm
466	Omics DI	The Omics Discovery Index	Knowleage discovery framework across a heterogeneous data (genomics, proteomics, trascriptomics and metabolomics).	EMBL-EBI	NA	Open access	EMBL-EBI promotes open science through its mission to provide freely available online services, database and software relating to data contributed from life science experiments to the largest possible community.	https://www.omicsdi.org/home	Organism, repository, gene, tissue, accession	JSON, XML	Omics	19 repositories, 451119 datasets, 2556 diseases, 1580 tissues, 65016 species	https://www.ebi.ac.uk/support/index.php?query=omics - di
467	PACdb	Pharmacogenetics-Cell line database	Pharmacology-related phenotypes that integrates genotypic, gene expression, and pharmacological data obtained via lymphoblastoid cell lines	University of Chicago	Cytotoxicity / Genotype Association	Open access	NA	http://www.pacdb.org/index.html	Drugs, Populations, SNPs	Scan database also included for each SNP	http://www.scandb.org/newinterface/about.html	NA	edolan@medicine.bsd.uchicago.edu
468	READDB	RNA Binding Protein Expression and Disease Dynamics	Non-redundant, curated database of human RNA Binding proteins.	Janga Lab	Annotation, tissue expression, microRNA predictions, disease associations, protein - protein interactions and their sequence motifs.	Open access	NA	http://darwin.soic.iupui.edu/	Choose a RBP	Tabs containing Information, expression, gene tree and orthologs, disorders, PPI network, MIRNA predictions, MOTIFS	RNA Binding Protein Expression and Disease Dynamics	NA	jangalab AT iupui DOT edu
469	Rfam 14.0	Rfam 14.0	Collection of RNA families, each represented by multiple sequence alignments, consensus secondary structures and covariance models	EMBL-EBI	NA	Open access	open and free bioinformatics resources	http://rfam.xfam.org/	Families, Clans, Motifs, New Genomes, or Families with 3D structures	Tabular text file	Non - coding RNA analysis using the Rfam database	NA	rfam - help@ebi.ac.uk
470	SignaLink 2.0	SignaLink 2.0	An integrated resource to analyze signaling pathway cross-talks, transcription factors, miRNAs and regulatory enzymes	Department of Genetics, Eötvös Loránd University	NA	Open access	The easiest way to download the whole SignaLink 2.0 database is to choose the MySQL dump button at the bottom - right corner of download section. This way You are able to use a copy of the database on your own MySQL server, and apply custom queries in SQL language.	http://www.signalink.org/search	Browse signaling pathways, cross-talks and multi-pathway proteins Select transcriptional, post- transcriptional and post translational regulators of a signaling pathway	Download species - and pathway - specific information in several formats (CSV, ZIP, BIPAX, PSIMI TAB, SBML, CYTOSCAPE)	signaling pathway resource with multi - layered regulatory networks	SQL - dump of the whole database is available.	korcsmaros@netbiol.elte.hu
[truncated: 537 more rows]
